# Supplementary material for: Electromagnetic wireless remote control of mammalian transgene expression
Source: Nat Nanotechnol. 2025 May 5;20(8):1071–8. doi: 10.1038/s41565-025-01929-w (PMC12373504; doi:10.1038/s41565-025-01929-w)
Supplement: Supplementary file 3 — Statistic source data for Supplementary Figures. [file 41565_2025_1929_MOESM3_ESM.xlsx]

## Sheet: Sup.Fig. 6b
Time (s)	Potential-ITO control (V)
0.001	0.01629
0.002	0.01629
0.003	0.01629
0.004	-0.01449
0.005	0.01629
0.006	0.01629
0.007	0.01629
0.008	0.01629
0.009	0.01629
0.01	0.01629
0.011	0.01629
0.012	-0.01449
0.013	0.01629
0.014	-0.01449
0.015	0.01629
0.016	0.01629
0.017	0.01629
0.018	0.01629
0.019	0.01629
0.02	0.01629
0.021	0.01629
0.022	0.01629
0.023	0.01629
0.024	0.01629
0.025	0.01629
0.026	0.01629
0.027	0.01629
0.028	0.01629
0.029	0.01629
0.03	-0.01449
0.031	0.01629
0.032	0.01629
0.033	0.01629
0.034	0.01629
0.035	0.01629
0.036	0.01629
0.037	0.01629
0.038	0.01629
0.039	0.01629
0.04	0.01629
0.041	0.01629
0.042	0.01629
0.043	0.01629
0.044	0.01629
0.045	-0.01449
0.046	0.01629
0.047	0.01629
0.048	0.01629
0.049	0.01629
0.05	-0.01449
0.051	0.01629
0.052	0.01629
0.053	0.01629
0.054	0.01629
0.055	-0.01449
0.056	0.01629
0.057	0.01629
0.058	0.01629
0.059	0.01629
0.06	-0.01449
0.061	0.01629
0.062	0.01629
0.063	0.01629
0.064	-0.01449
0.065	0.01629
0.066	0.01629
0.067	0.01629
0.068	0.01629
0.069	0.01629
0.07	0.01629
0.071	0.01629
0.072	0.01629
0.073	0.01629
0.074	0.01629
0.075	0.01629
0.076	0.01629
0.077	0.01629
0.078	0.01629
0.079	0.01629
0.08	0.01629
0.081	0.01629
0.082	0.01629
0.083	0.01629
0.084	0.01629
0.085	0.01629
0.086	-0.01449
0.087	0.01629
0.088	0.01629
0.089	0.01629
0.09	0.01629
0.091	-0.01449
0.092	0.01629
0.093	0.01629
0.094	0.01629
0.095	0.01629
0.096	0.01629
0.097	0.01629
0.098	0.01629
0.099	0.01629
0.1	0.01629
0.101	0.01629
0.102	0.01629
0.103	0.01629
0.104	0.01629
0.105	0.01629
0.106	0.01629
0.107	0.01629
0.108	0.01629
0.109	0.01629
0.11	0.01629
0.111	-0.01449
0.112	0.01629
0.113	0.01629
0.114	0.01629
0.115	0.01629
0.116	-0.01449
0.117	0.01629
0.118	0.01629
0.119	0.01629
0.12	0.01629
0.121	0.01629
0.122	0.01629
0.123	0.01629
0.124	0.01629
0.125	0.01629
0.126	0.01629
0.127	0.01629
0.128	0.01629
0.129	0.01629
0.13	0.01629
0.131	-0.01449
0.132	0.01629
0.133	0.01629
0.134	-0.01449
0.135	0.01629
0.136	0.01629
0.137	0.01629
0.138	0.01629
0.139	0.01629
0.14	0.01629
0.141	0.01629
0.142	0.01629
0.143	0.01629
0.144	0.01629
0.145	0.01629
0.146	0.01629
0.147	0.01629
0.148	0.01629
0.149	0.01629
0.15	0.01629
0.151	0.01629
0.152	0.01629
0.153	0.01629
0.154	0.01629
0.155	0.01629
0.156	0.01629
0.157	0.01629
0.158	0.01629
0.159	0.01629
0.16	0.01629
0.161	0.01629
0.162	0.01629
0.163	0.01629
0.164	0.01629
0.165	0.01629
0.166	0.01629
0.167	0.01629
0.168	0.01629
0.169	0.01629
0.17	0.01629
0.171	0.01629
0.172	0.01629
0.173	0.01629
0.174	0.01629
0.175	0.01629
0.176	0.01629
0.177	0.01629
0.178	0.01629
0.179	0.01629
0.18	0.01629
0.181	0.01629
0.182	0.01629
0.183	0.01629
0.184	0.01629
0.185	-0.01449
0.186	0.01629
0.187	0.01629
0.188	0.01629
0.189	0.01629
0.19	0.01629
0.191	0.01629
0.192	0.01629
0.193	0.01629
0.194	0.01629
0.195	-0.01449
0.196	0.01629
0.197	0.01629
0.198	0.01629
0.199	0.01629
0.2	0.01629
0.201	0.01629
0.202	0.01629
0.203	0.01629
0.204	0.01629
0.205	0.01629
0.206	0.01629
0.207	0.01629
0.208	0.01629
0.209	0.01629
0.21	0.01629
0.211	0.01629
0.212	0.01629
0.213	-0.01449
0.214	0.01629
0.215	0.01629
0.216	0.01629
0.217	0.01629
0.218	0.01629
0.219	0.01629
0.22	0.01629
0.221	0.01629
0.222	0.01629
0.223	0.01629
0.224	0.01629
0.225	0.01629
0.226	0.01629
0.227	0.01629
0.228	0.01629
0.229	0.01629
0.23	0.01629
0.231	0.01629
0.232	0.01629
0.233	0.01629
0.234	0.01629
0.235	0.01629
0.236	0.01629
0.237	0.01629
0.238	0.01629
0.239	-0.01449
0.24	0.01629
0.241	0.01629
0.242	0.01629
0.243	0.01629
0.244	0.01629
0.245	0.01629
0.246	0.01629
0.247	0.01629
0.248	0.01629
0.249	0.01629
0.25	0.01629
0.251	0.01629
0.252	0.01629
0.253	-0.01449
0.254	0.01629
0.255	0.01629
0.256	0.01629
0.257	0.01629
0.258	0.01629
0.259	0.01629
0.26	0.01629
0.261	0.01629
0.262	0.01629
0.263	0.01629
0.264	0.01629
0.265	0.01629
0.266	-0.01449
0.267	0.01629
0.268	0.01629
0.269	0.01629
0.27	0.01629
0.271	0.01629
0.272	0.01629
0.273	0.01629
0.274	0.01629
0.275	0.01629
0.276	0.01629
0.277	0.01629
0.278	0.01629
0.279	0.01629
0.28	0.01629
0.281	0.01629
0.282	-0.01449
0.283	0.01629
0.284	0.01629
0.285	0.01629
0.286	0.01629
0.287	0.01629
0.288	0.01629
0.289	0.01629
0.29	-0.01449
0.291	0.01629
0.292	0.01629
0.293	0.01629
0.294	0.01629
0.295	-0.01449
0.296	0.01629
0.297	0.01629
0.298	0.01629
0.299	0.01629
0.3	0.01629
0.301	0.01629
0.302	0.01629
0.303	0.01629
0.304	0.01629
0.305	0.01629
0.306	0.01629
0.307	0.01629
0.308	0.01629
0.309	0.01629
0.31	0.01629
0.311	0.01629
0.312	0.01629
0.313	-0.01449
0.314	0.01629
0.315	0.01629
0.316	0.01629
0.317	0.01629
0.318	0.01629
0.319	0.01629
0.32	0.01629
0.321	0.01629
0.322	0.01629
0.323	0.01629
0.324	0.01629
0.325	0.01629
0.326	-0.01449
0.327	0.01629
0.328	0.01629
0.329	0.01629
0.33	0.01629
0.331	-0.01449
0.332	0.01629
0.333	0.01629
0.334	0.01629
0.335	0.01629
0.336	-0.01449
0.337	0.01629
0.338	0.01629
0.339	0.01629
0.34	0.01629
0.341	0.01629
0.342	0.01629
0.343	0.01629
0.344	0.01629
0.345	0.01629
0.346	0.01629
0.347	0.01629
0.348	0.01629
0.349	0.01629
0.35	0.01629
0.351	0.01629
0.352	0.01629
0.353	0.01629
0.354	-0.01449
0.355	0.01629
0.356	-0.01449
0.357	0.01629
0.358	0.01629
0.359	0.01629
0.36	0.01629
0.361	0.01629
0.362	0.01629
0.363	0.01629
0.364	0.01629
0.365	0.01629
0.366	0.01629
0.367	0.01629
0.368	0.01629
0.369	0.01629
0.37	0.01629
0.371	0.01629
0.372	0.01629
0.373	0.01629
0.374	-0.01449
0.375	0.01629
0.376	0.01629
0.377	0.01629
0.378	0.01629
0.379	0.01629
0.38	0.01629
0.381	0.01629
0.382	0.01629
0.383	0.01629
0.384	0.01629
0.385	0.01629
0.386	0.01629
0.387	0.01629
0.388	0.01629
0.389	0.01629
0.39	0.01629
0.391	-0.01449
0.392	0.01629
0.393	0.01629
0.394	0.01629
0.395	0.01629
0.396	0.01629
0.397	0.01629
0.398	0.01629
0.399	0.01629
0.4	0.01629
0.401	0.01629
0.402	-0.01449
0.403	0.01629
0.404	0.01629
0.405	0.01629
0.406	0.01629
0.407	0.01629
0.408	0.01629
0.409	0.01629
0.41	0.01629
0.411	0.01629
0.412	-0.01449
0.413	0.01629
0.414	0.01629
0.415	0.01629
0.416	0.01629
0.417	0.01629
0.418	0.01629
0.419	0.01629
0.42	0.01629
0.421	0.01629
0.422	-0.01449
0.423	0.01629
0.424	0.01629
0.425	-0.01449
0.426	0.01629
0.427	0.01629
0.428	0.01629
0.429	0.01629
0.43	0.01629
0.431	0.01629
0.432	0.01629
0.433	-0.01449
0.434	0.01629
0.435	0.01629
0.436	0.01629
0.437	0.01629
0.438	0.01629
0.439	0.01629
0.44	0.01629
0.441	0.01629
0.442	0.01629
0.443	0.01629
0.444	0.01629
0.445	0.01629
0.446	0.01629
0.447	0.01629
0.448	0.01629
0.449	0.01629
0.45	0.01629
0.451	-0.01449
0.452	0.01629
0.453	-0.01449
0.454	0.01629
0.455	0.01629
0.456	0.01629
0.457	0.01629
0.458	0.01629
0.459	0.01629
0.46	0.01629
0.461	0.01629
0.462	0.01629
0.463	0.01629
0.464	0.01629
0.465	0.01629
0.466	0.01629
0.467	0.01629
0.468	0.01629
0.469	0.01629
0.47	0.01629
0.471	0.01629
0.472	0.01629
0.473	0.01629
0.474	0.01629
0.475	0.01629
0.476	-0.01449
0.477	0.01629
0.478	0.01629
0.479	-0.01449
0.48	0.01629
0.481	0.01629
0.482	0.01629
0.483	0.01629
0.484	0.01629
0.485	0.01629
0.486	0.01629
0.487	0.01629
0.488	0.01629
0.489	0.01629
0.49	0.01629
0.491	0.01629
0.492	0.01629
0.493	0.01629
0.494	0.01629
0.495	0.01629
0.496	0.01629
0.497	0.01629
0.498	0.01629
0.499	0.01629
0.5	0.01629
0.501	0.01629
0.502	0.01629
0.503	0.01629
0.504	0.01629
0.505	0.01629
0.506	0.01629
0.507	0.01629
0.508	0.01629
0.509	0.01629
0.51	0.01629
0.511	0.01629
0.512	-0.01449
0.513	0.01629
0.514	0.01629
0.515	0.01629
0.516	0.01629
0.517	0.01629
0.518	0.01629
0.519	0.01629
0.52	0.01629
0.521	0.01629
0.522	0.01629
0.523	0.01629
0.524	0.01629
0.525	0.01629
0.526	0.01629
0.527	0.01629
0.528	0.01629
0.529	0.01629
0.53	-0.01449
0.531	0.01629
0.532	0.01629
0.533	0.01629
0.534	-0.01449
0.535	0.01629
0.536	0.01629
0.537	0.01629
0.538	0.01629
0.539	0.01629
0.54	0.01629
0.541	0.01629
0.542	0.01629
0.543	-0.01449
0.544	0.01629
0.545	0.01629
0.546	0.01629
0.547	0.01629
0.548	0.01629
0.549	0.01629
0.55	0.01629
0.551	0.01629
0.552	0.01629
0.553	0.01629
0.554	0.01629
0.555	0.01629
0.556	0.01629
0.557	0.01629
0.558	0.01629
0.559	0.01629
0.56	0.01629
0.561	0.01629
0.562	0.01629
0.563	0.01629
0.564	0.01629
0.565	0.01629
0.566	0.01629
0.567	0.01629
0.568	0.01629
0.569	0.01629
0.57	0.01629
0.571	0.01629
0.572	0.01629
0.573	0.01629
0.574	0.01629
0.575	0.01629
0.576	0.01629
0.577	0.01629
0.578	0.01629
0.579	0.01629
0.58	0.01629
0.581	0.01629
0.582	0.01629
0.583	0.01629
0.584	0.01629
0.585	0.01629
0.586	0.01629
0.587	0.01629
0.588	0.01629
0.589	0.01629
0.59	0.01629
0.591	0.01629
0.592	0.01629
0.593	0.01629
0.594	0.01629
0.595	0.01629
0.596	0.01629
0.597	0.01629
0.598	0.01629
0.599	0.01629
0.6	0.01629
0.601	0.01629
0.602	0.01629
0.603	0.01629
0.604	0.01629
0.605	0.01629
0.606	-0.01449
0.607	0.01629
0.608	0.01629
0.609	0.01629
0.61	0.01629
0.611	0.01629
0.612	0.01629
0.613	0.01629
0.614	0.01629
0.615	0.01629
0.616	0.01629
0.617	0.01629
0.618	0.01629
0.619	0.01629
0.62	0.01629
0.621	0.01629
0.622	0.01629
0.623	0.01629
0.624	0.01629
0.625	0.01629
0.626	0.01629
0.627	0.01629
0.628	0.01629
0.629	0.01629
0.63	0.01629
0.631	0.01629
0.632	0.01629
0.633	0.01629
0.634	0.01629
0.635	0.01629
0.636	0.01629
0.637	0.01629
0.638	0.01629
0.639	0.01629
0.64	-0.01449
0.641	0.01629
0.642	0.01629
0.643	0.01629
0.644	0.01629
0.645	0.01629
0.646	0.01629
0.647	0.01629
0.648	0.01629
0.649	0.01629
0.65	-0.01449
0.651	0.01629
0.652	0.01629
0.653	-0.01449
0.654	0.01629
0.655	-0.01449
0.656	0.01629
0.657	0.01629
0.658	0.01629
0.659	0.01629
0.66	0.01629
0.661	0.01629
0.662	0.01629
0.663	0.01629
0.664	0.01629
0.665	0.01629
0.666	0.01629
0.667	0.01629
0.668	0.01629
0.669	0.01629
0.67	0.01629
0.671	0.01629
0.672	0.01629
0.673	0.01629
0.674	0.01629
0.675	0.01629
0.676	0.01629
0.677	0.01629
0.678	0.01629
0.679	0.01629
0.68	0.01629
0.681	0.01629
0.682	0.01629
0.683	0.01629
0.684	0.01629
0.685	0.01629
0.686	-0.01449
0.687	0.01629
0.688	0.01629
0.689	0.01629
0.69	0.01629
0.691	-0.01449
0.692	0.01629
0.693	0.01629
0.694	0.01629
0.695	0.01629
0.696	0.01629
0.697	0.01629
0.698	0.01629
0.699	0.01629
0.7	0.01629
0.701	-0.01449
0.702	0.01629
0.703	0.01629
0.704	-0.01449
0.705	0.01629
0.706	0.01629
0.707	0.01629
0.708	0.01629
0.709	0.01629
0.71	0.01629
0.711	0.01629
0.712	0.01629
0.713	0.01629
0.714	0.01629
0.715	0.01629
0.716	-0.01449
0.717	0.01629
0.718	0.01629
0.719	0.01629
0.72	0.01629
0.721	0.01629
0.722	0.01629
0.723	0.01629
0.724	0.01629
0.725	0.01629
0.726	0.01629
0.727	0.01629
0.728	0.01629
0.729	0.01629
0.73	0.01629
0.731	0.01629
0.732	-0.01449
0.733	0.01629
0.734	0.01629
0.735	0.01629
0.736	0.01629
0.737	0.01629
0.738	0.01629
0.739	0.01629
0.74	0.01629
0.741	0.01629
0.742	0.01629
0.743	0.01629
0.744	-0.01449
0.745	0.01629
0.746	0.01629
0.747	0.01629
0.748	0.01629
0.749	0.01629
0.75	0.01629
0.751	0.01629
0.752	-0.01449
0.753	0.01629
0.754	0.01629
0.755	0.01629
0.756	0.01629
0.757	0.01629
0.758	0.01629
0.759	0.01629
0.76	0.01629
0.761	0.01629
0.762	-0.01449
0.763	0.01629
0.764	0.01629
0.765	0.01629
0.766	0.01629
0.767	0.01629
0.768	0.01629
0.769	0.01629
0.77	0.01629
0.771	0.01629
0.772	-0.01449
0.773	0.01629
0.774	0.01629
0.775	0.01629
0.776	0.01629
0.777	0.01629
0.778	0.01629
0.779	0.01629
0.78	0.01629
0.781	0.01629
0.782	0.01629
0.783	0.01629
0.784	0.01629
0.785	0.01629
0.786	0.01629
0.787	0.01629
0.788	0.01629
0.789	0.01629
0.79	0.01629
0.791	0.01629
0.792	0.01629
0.793	0.01629
0.794	0.01629
0.795	0.01629
0.796	0.01629
0.797	0.01629
0.798	0.01629
0.799	0.01629
0.8	0.01629
0.801	0.01629
0.802	0.01629
0.803	0.01629
0.804	0.01629
0.805	0.01629
0.806	-0.01449
0.807	0.01629
0.808	0.01629
0.809	0.01629
0.81	0.01629
0.811	-0.01449
0.812	0.01629
0.813	0.01629
0.814	0.01629
0.815	0.01629
0.816	0.01629
0.817	0.01629
0.818	0.01629
0.819	0.01629
0.82	0.01629
0.821	0.01629
0.822	0.01629
0.823	0.01629
0.824	0.01629
0.825	0.01629
0.826	0.01629
0.827	0.01629
0.828	0.01629
0.829	0.01629
0.83	0.01629
0.831	0.01629
0.832	0.01629
0.833	0.01629
0.834	0.01629
0.835	0.01629
0.836	0.01629
0.837	0.01629
0.838	0.01629
0.839	0.01629
0.84	0.01629
0.841	0.01629
0.842	0.01629
0.843	0.01629
0.844	-0.01449
0.845	0.01629
0.846	0.01629
0.847	0.01629
0.848	0.01629
0.849	0.01629
0.85	0.01629
0.851	0.01629
0.852	0.01629
0.853	0.01629
0.854	0.01629
0.855	0.01629
0.856	0.01629
0.857	0.01629
0.858	0.01629
0.859	0.01629
0.86	0.01629
0.861	0.01629
0.862	0.01629
0.863	0.01629
0.864	0.01629
0.865	0.01629
0.866	0.01629
0.867	0.01629
0.868	0.01629
0.869	0.01629
0.87	0.01629
0.871	0.01629
0.872	0.01629
0.873	0.01629
0.874	0.01629
0.875	0.01629
0.876	0.01629
0.877	0.01629
0.878	0.01629
0.879	0.01629
0.88	0.01629
0.881	0.01629
0.882	0.01629
0.883	0.01629
0.884	0.01629
0.885	0.01629
0.886	0.01629
0.887	0.01629
0.888	0.01629
0.889	0.01629
0.89	0.01629
0.891	0.01629
0.892	-0.01449
0.893	0.01629
0.894	0.01629
0.895	0.01629
0.896	0.01629
0.897	0.01629
0.898	0.01629
0.899	0.01629
0.9	0.01629
0.901	0.01629
0.902	0.01629
0.903	0.01629
0.904	0.01629
0.905	0.01629
0.906	0.01629
0.907	0.01629
0.908	0.01629
0.909	0.01629
0.91	-0.01449
0.911	0.01629
0.912	0.01629
0.913	0.01629
0.914	0.01629
0.915	0.01629
0.916	0.01629
0.917	0.01629
0.918	0.01629
0.919	0.01629
0.92	0.01629
0.921	0.01629
0.922	0.01629
0.923	0.01629
0.924	0.01629
0.925	0.01629
0.926	0.01629
0.927	0.01629
0.928	0.01629
0.929	0.01629
0.93	0.01629
0.931	0.01629
0.932	0.01629
0.933	0.01629
0.934	0.01629
0.935	0.01629
0.936	0.01629
0.937	0.01629
0.938	0.01629
0.939	0.01629
0.94	0.01629
0.941	0.01629
0.942	0.01629
0.943	0.01629
0.944	0.01629
0.945	0.01629
0.946	0.01629
0.947	0.01629
0.948	0.01629
0.949	0.01629
0.95	0.01629
0.951	0.01629
0.952	0.01629
0.953	0.01629
0.954	0.01629
0.955	0.01629
0.956	0.01629
0.957	0.01629
0.958	0.01629
0.959	-0.01449
0.96	0.01629
0.961	0.01629
0.962	0.01629
0.963	0.01629
0.964	-0.01449
0.965	0.01629
0.966	0.01629
0.967	0.01629
0.968	0.01629
0.969	0.01629
0.97	0.01629
0.971	0.01629
0.972	0.01629
0.973	0.01629
0.974	0.01629
0.975	0.01629
0.976	0.01629
0.977	0.01629
0.978	0.01629
0.979	0.01629
0.98	0.01629
0.981	0.01629
0.982	0.01629
0.983	0.01629
0.984	0.01629
0.985	0.01629
0.986	0.01629
0.987	0.01629
0.988	0.01629
0.989	0.01629
0.99	0.01629
0.991	0.01629
0.992	0.01629
0.993	0.01629
0.994	0.01629
0.995	0.01629
0.996	0.01629
0.997	0.01629
0.998	0.01629
0.999	0.01629
1	0.01629
1.001	0.01629
1.002	-0.01449
1.003	0.01629
1.004	0.01629
1.005	0.01629
1.006	0.01629
1.007	0.01629
1.008	0.01629
1.009	0.01629
1.01	0.01629
1.011	0.01629
1.012	0.01629
1.013	0.01629
1.014	-0.01449
1.015	0.01629
1.016	0.01629
1.017	0.01629
1.018	-0.01449
1.019	0.01629
1.02	0.01629
1.021	0.01629
1.022	0.01629
1.023	0.01629
1.024	0.01629
1.025	0.01629
1.026	0.01629
1.027	0.01629
1.028	0.01629
1.029	0.01629
1.03	0.01629
1.031	0.01629
1.032	-0.01449
1.033	0.01629
1.034	0.01629
1.035	0.01629
1.036	0.01629
1.037	0.01629
1.038	0.01629
1.039	0.01629
1.04	0.01629
1.041	0.01629
1.042	0.01629
1.043	0.01629
1.044	0.01629
1.045	0.01629
1.046	0.01629
1.047	0.01629
1.048	0.01629
1.049	0.01629
1.05	-0.01449
1.051	0.01629
1.052	0.01629
1.053	0.01629
1.054	0.01629
1.055	0.01629
1.056	0.01629
1.057	0.01629
1.058	0.01629
1.059	0.01629
1.06	0.01629
1.061	0.01629
1.062	0.01629
1.063	0.01629
1.064	0.01629
1.065	0.01629
1.066	0.01629
1.067	0.01629
1.068	0.01629
1.069	0.01629
1.07	0.01629
1.071	0.01629
1.072	0.01629
1.073	0.01629
1.074	0.01629
1.075	0.01629
1.076	-0.01449
1.077	0.01629
1.078	0.01629
1.079	0.01629
1.08	0.01629
1.081	0.01629
1.082	-0.01449
1.083	0.01629
1.084	0.01629
1.085	0.01629
1.086	0.01629
1.087	0.01629
1.088	0.01629
1.089	0.01629
1.09	0.01629
1.091	0.01629
1.092	0.01629
1.093	0.01629
1.094	0.01629
1.095	0.01629
1.096	0.01629
1.097	0.01629
1.098	0.01629
1.099	0.01629
1.1	0.01629
1.101	0.01629
1.102	0.01629
1.103	0.01629
1.104	0.01629
1.105	0.01629
1.106	0.01629
1.107	0.01629
1.108	0.01629
1.109	0.01629
1.11	0.01629
1.111	0.01629
1.112	-0.01449
1.113	0.01629
1.114	0.01629
1.115	0.01629
1.116	0.01629
1.117	0.01629
1.118	0.01629
1.119	0.01629
1.12	-0.01449
1.121	0.01629
1.122	0.01629
1.123	0.01629
1.124	0.01629
1.125	0.01629
1.126	0.01629
1.127	0.01629
1.128	0.01629
1.129	0.01629
1.13	0.01629
1.131	0.01629
1.132	0.01629
1.133	0.01629
1.134	0.01629
1.135	0.01629
1.136	0.01629
1.137	0.01629
1.138	0.01629
1.139	0.01629
1.14	0.01629
1.141	0.01629
1.142	0.01629
1.143	0.01629
1.144	0.01629
1.145	-0.01449
1.146	0.01629
1.147	0.01629
1.148	0.01629
1.149	0.01629
1.15	0.01629
1.151	0.01629
1.152	0.01629
1.153	0.01629
1.154	0.01629
1.155	0.01629
1.156	0.01629
1.157	0.01629
1.158	0.01629
1.159	0.01629
1.16	0.01629
1.161	0.01629
1.162	0.01629
1.163	0.01629
1.164	0.01629
1.165	0.01629
1.166	-0.01449
1.167	0.01629
1.168	0.01629
1.169	0.01629
1.17	0.01629
1.171	0.01629
1.172	0.01629
1.173	0.01629
1.174	0.01629
1.175	0.01629
1.176	0.01629
1.177	0.01629
1.178	0.01629
1.179	0.01629
1.18	0.01629
1.181	-0.01449
1.182	0.01629
1.183	0.01629
1.184	0.01629
1.185	0.01629
1.186	0.01629
1.187	0.01629
1.188	0.01629
1.189	0.01629
1.19	0.01629
1.191	0.01629
1.192	-0.01449
1.193	0.01629
1.194	0.01629
1.195	0.01629
1.196	0.01629
1.197	0.01629
1.198	0.01629
1.199	0.01629
1.2	0.01629
1.201	0.01629
1.202	0.01629
1.203	0.01629
1.204	0.01629
1.205	0.01629
1.206	0.01629
1.207	0.01629
1.208	0.01629
1.209	0.01629
1.21	0.01629
1.211	0.01629
1.212	-0.01449
1.213	0.01629
1.214	0.01629
1.215	0.01629
1.216	0.01629
1.217	0.01629
1.218	0.01629
1.219	0.01629
1.22	0.01629
1.221	0.01629
1.222	0.01629
1.223	0.01629
1.224	0.01629
1.225	0.01629
1.226	0.01629
1.227	0.01629
1.228	0.01629
1.229	0.01629
1.23	-0.01449
1.231	0.01629
1.232	0.01629
1.233	0.01629
1.234	0.01629
1.235	-0.01449
1.236	0.01629
1.237	0.01629
1.238	0.01629
1.239	0.01629
1.24	0.01629
1.241	0.01629
1.242	0.01629
1.243	0.01629
1.244	0.01629
1.245	0.01629
1.246	0.01629
1.247	0.01629
1.248	0.01629
1.249	0.01629
1.25	0.01629
1.251	0.01629
1.252	0.01629
1.253	0.01629
1.254	0.01629
1.255	0.01629
1.256	0.01629
1.257	0.01629
1.258	0.01629
1.259	0.01629
1.26	0.01629
1.261	0.01629
1.262	0.01629
1.263	0.01629
1.264	0.01629
1.265	0.01629
1.266	0.01629
1.267	0.01629
1.268	0.01629
1.269	0.01629
1.27	0.01629
1.271	0.01629
1.272	0.01629
1.273	0.01629
1.274	0.01629
1.275	0.01629
1.276	0.01629
1.277	0.01629
1.278	0.01629
1.279	0.01629
1.28	0.01629
1.281	0.01629
1.282	0.01629
1.283	0.01629
1.284	0.01629
1.285	0.01629
1.286	0.01629
1.287	0.01629
1.288	0.01629
1.289	0.01629
1.29	0.01629
1.291	0.01629
1.292	0.01629
1.293	0.01629
1.294	0.01629
1.295	0.01629
1.296	0.01629
1.297	0.01629
1.298	0.01629
1.299	0.01629
1.3	0.01629
1.301	-0.01449
1.302	0.01629
1.303	0.01629
1.304	0.01629
1.305	0.01629
1.306	-0.01449
1.307	0.01629
1.308	0.01629
1.309	0.01629
1.31	0.01629
1.311	0.01629
1.312	0.01629
1.313	0.01629
1.314	0.01629
1.315	0.01629
1.316	0.01629
1.317	0.01629
1.318	0.01629
1.319	0.01629
1.32	0.01629
1.321	0.01629
1.322	0.01629
1.323	0.01629
1.324	0.01629
1.325	0.01629
1.326	0.01629
1.327	0.01629
1.328	0.01629
1.329	0.01629
1.33	0.01629
1.331	0.01629
1.332	0.01629
1.333	0.01629
1.334	0.01629
1.335	0.01629
1.336	0.01629
1.337	0.01629
1.338	0.01629
1.339	0.01629
1.34	0.01629
1.341	0.01629
1.342	-0.01449
1.343	0.01629
1.344	0.01629
1.345	0.01629
1.346	0.01629
1.347	0.01629
1.348	0.01629
1.349	0.01629
1.35	0.01629
1.351	0.01629
1.352	0.01629
1.353	0.01629
1.354	0.01629
1.355	0.01629
1.356	0.01629
1.357	0.01629
1.358	0.01629
1.359	0.01629
1.36	0.01629
1.361	0.01629
1.362	-0.01449
1.363	0.01629
1.364	0.01629
1.365	0.01629
1.366	0.01629
1.367	0.01629
1.368	0.01629
1.369	0.01629
1.37	0.01629
1.371	0.01629
1.372	0.01629
1.373	0.01629
1.374	0.01629
1.375	-0.01449
1.376	0.01629
1.377	0.01629
1.378	0.01629
1.379	0.01629
1.38	0.01629
1.381	0.01629
1.382	0.01629
1.383	-0.01449
1.384	0.01629
1.385	0.01629
1.386	0.01629
1.387	0.01629
1.388	0.01629
1.389	0.01629
1.39	0.01629
1.391	0.01629
1.392	-0.01449
1.393	0.01629
1.394	0.01629
1.395	0.01629
1.396	0.01629
1.397	0.01629
1.398	0.01629
1.399	0.01629
1.4	0.01629
1.401	0.01629
1.402	0.01629
1.403	0.01629
1.404	0.01629
1.405	0.01629
1.406	0.01629
1.407	0.01629
1.408	0.01629
1.409	0.01629
1.41	0.01629
1.411	-0.01449
1.412	0.01629
1.413	0.01629
1.414	0.01629
1.415	0.01629
1.416	0.01629
1.417	0.01629
1.418	0.01629
1.419	-0.01449
1.42	0.01629
1.421	0.01629
1.422	0.01629
1.423	0.01629
1.424	0.01629
1.425	0.01629
1.426	0.01629
1.427	0.01629
1.428	0.01629
1.429	-0.01449
1.43	0.01629
1.431	-0.01449
1.432	0.01629
1.433	0.01629
1.434	-0.01449
1.435	0.01629
1.436	0.01629
1.437	0.01629
1.438	0.01629
1.439	0.01629
1.44	0.01629
1.441	0.01629
1.442	0.01629
1.443	0.01629
1.444	-0.01449
1.445	0.01629
1.446	0.01629
1.447	0.01629
1.448	0.01629
1.449	0.01629
1.45	0.01629
1.451	0.01629
1.452	0.01629
1.453	0.01629
1.454	0.01629
1.455	0.01629
1.456	0.01629
1.457	-0.01449
1.458	0.01629
1.459	0.01629
1.46	0.01629
1.461	0.01629
1.462	0.01629
1.463	0.01629
1.464	0.01629
1.465	-0.01449
1.466	0.01629
1.467	0.01629
1.468	0.01629
1.469	0.01629
1.47	0.01629
1.471	0.01629
1.472	0.01629
1.473	0.01629
1.474	0.01629
1.475	0.01629
1.476	0.01629
1.477	0.01629
1.478	0.01629
1.479	0.01629
1.48	0.01629
1.481	0.01629
1.482	0.01629
1.483	0.01629
1.484	0.01629
1.485	0.01629
1.486	0.01629
1.487	0.01629
1.488	0.01629
1.489	0.01629
1.49	-0.01449
1.491	0.01629
1.492	-0.01449
1.493	-0.01449
1.494	0.01629
1.495	0.01629
1.496	0.01629
1.497	0.01629
1.498	0.01629
1.499	0.01629
1.5	0.01629
1.501	0.01629
1.502	0.01629
1.503	-0.01449
1.504	0.01629
1.505	0.01629
1.506	0.01629
1.507	0.01629
1.508	0.01629
1.509	0.01629
1.51	0.01629
1.511	0.01629
1.512	0.01629
1.513	0.01629
1.514	0.01629
1.515	0.01629
1.516	0.01629
1.517	0.01629
1.518	0.01629
1.519	0.01629
1.52	0.01629
1.521	0.01629
1.522	0.01629
1.523	0.01629
1.524	0.01629
1.525	0.01629
1.526	0.01629
1.527	0.01629
1.528	0.01629
1.529	0.01629
1.53	0.01629
1.531	0.01629
1.532	0.01629
1.533	0.01629
1.534	0.01629
1.535	0.01629
1.536	0.01629
1.537	0.01629
1.538	0.01629
1.539	0.01629
1.54	0.01629
1.541	0.01629
1.542	0.01629
1.543	0.01629
1.544	0.01629
1.545	0.01629
1.546	0.01629
1.547	0.01629
1.548	0.01629
1.549	0.01629
1.55	0.01629
1.551	0.01629
1.552	-0.01449
1.553	0.01629
1.554	0.01629
1.555	0.01629
1.556	0.01629
1.557	0.01629
1.558	0.01629
1.559	0.01629
1.56	0.01629
1.561	0.01629
1.562	0.01629
1.563	0.01629
1.564	0.01629
1.565	-0.01449
1.566	0.01629
1.567	0.01629
1.568	0.01629
1.569	0.01629
1.57	0.01629
1.571	0.01629
1.572	0.01629
1.573	0.01629
1.574	0.01629
1.575	0.01629
1.576	0.01629
1.577	0.01629
1.578	0.01629
1.579	0.01629
1.58	0.01629
1.581	0.01629
1.582	0.01629
1.583	0.01629
1.584	0.01629
1.585	-0.01449
1.586	0.01629
1.587	0.01629
1.588	0.01629
1.589	0.01629
1.59	0.01629
1.591	0.01629
1.592	0.01629
1.593	0.01629
1.594	0.01629
1.595	0.01629
1.596	0.01629
1.597	0.01629
1.598	-0.01449
1.599	0.01629
1.6	0.01629
1.601	0.01629
1.602	0.01629
1.603	-0.01449
1.604	0.01629
1.605	0.01629
1.606	0.01629
1.607	0.01629
1.608	0.01629
1.609	0.01629
1.61	0.01629
1.611	0.01629
1.612	0.01629
1.613	-0.01449
1.614	0.01629
1.615	0.01629
1.616	0.01629
1.617	0.01629
1.618	0.01629
1.619	0.01629
1.62	0.01629
1.621	-0.01449
1.622	0.01629
1.623	0.01629
1.624	0.01629
1.625	0.01629
1.626	0.01629
1.627	0.01629
1.628	0.01629
1.629	0.01629
1.63	0.01629
1.631	0.01629
1.632	0.01629
1.633	0.01629
1.634	0.01629
1.635	0.01629
1.636	0.01629
1.637	0.01629
1.638	0.01629
1.639	0.01629
1.64	0.01629
1.641	0.01629
1.642	0.01629
1.643	0.01629
1.644	0.01629
1.645	0.01629
1.646	0.01629
1.647	0.01629
1.648	0.01629
1.649	0.01629
1.65	0.01629
1.651	0.01629
1.652	0.01629
1.653	0.01629
1.654	0.01629
1.655	0.01629
1.656	0.01629
1.657	0.01629
1.658	0.01629
1.659	0.01629
1.66	0.01629
1.661	0.01629
1.662	-0.01449
1.663	0.01629
1.664	0.01629
1.665	0.01629
1.666	0.01629
1.667	0.01629
1.668	0.01629
1.669	0.01629
1.67	0.01629
1.671	0.01629
1.672	0.01629
1.673	0.01629
1.674	-0.01449
1.675	0.01629
1.676	0.01629
1.677	0.01629
1.678	0.01629
1.679	0.01629
1.68	0.01629
1.681	0.01629
1.682	0.01629
1.683	0.01629
1.684	0.01629
1.685	0.01629
1.686	0.01629
1.687	0.01629
1.688	0.01629
1.689	0.01629
1.69	0.01629
1.691	0.01629
1.692	0.01629
1.693	0.01629
1.694	0.01629
1.695	0.01629
1.696	0.01629
1.697	0.01629
1.698	0.01629
1.699	0.01629
1.7	-0.01449
1.701	0.01629
1.702	0.01629
1.703	0.01629
1.704	0.01629
1.705	-0.01449
1.706	0.01629
1.707	0.01629
1.708	0.01629
1.709	0.01629
1.71	0.01629
1.711	0.01629
1.712	0.01629
1.713	0.01629
1.714	0.01629
1.715	0.01629
1.716	0.01629
1.717	0.01629
1.718	0.01629
1.719	0.01629
1.72	0.01629
1.721	0.01629
1.722	0.01629
1.723	0.01629
1.724	0.01629
1.725	0.01629
1.726	0.01629
1.727	0.01629
1.728	0.01629
1.729	0.01629
1.73	0.01629
1.731	0.01629
1.732	0.01629
1.733	0.01629
1.734	0.01629
1.735	0.01629
1.736	0.01629
1.737	0.01629
1.738	0.01629
1.739	0.01629
1.74	0.01629
1.741	0.01629
1.742	0.01629
1.743	0.01629
1.744	0.01629
1.745	0.01629
1.746	0.01629
1.747	0.01629
1.748	0.01629
1.749	0.01629
1.75	0.01629
1.751	0.01629
1.752	0.01629
1.753	-0.01449
1.754	0.01629
1.755	0.01629
1.756	0.01629
1.757	0.01629
1.758	0.01629
1.759	0.01629
1.76	0.01629
1.761	0.01629
1.762	0.01629
1.763	0.01629
1.764	0.01629
1.765	0.01629
1.766	0.01629
1.767	0.01629
1.768	0.01629
1.769	0.01629
1.77	0.01629
1.771	0.01629
1.772	0.01629
1.773	0.01629
1.774	0.01629
1.775	0.01629
1.776	0.01629
1.777	0.01629
1.778	0.01629
1.779	0.01629
1.78	0.01629
1.781	0.01629
1.782	0.01629
1.783	0.01629
1.784	0.01629
1.785	0.01629
1.786	0.01629
1.787	0.01629
1.788	0.01629
1.789	-0.01449
1.79	0.01629
1.791	0.01629
1.792	0.01629
1.793	0.01629
1.794	-0.01449
1.795	0.01629
1.796	0.01629
1.797	0.01629
1.798	0.01629
1.799	0.01629
1.8	0.01629
1.801	0.01629
1.802	0.01629
1.803	0.01629
1.804	0.01629
1.805	0.01629
1.806	0.01629
1.807	0.01629
1.808	0.01629
1.809	0.01629
1.81	0.01629
1.811	0.01629
1.812	0.01629
1.813	0.01629
1.814	0.01629
1.815	0.01629
1.816	0.01629
1.817	0.01629
1.818	0.01629
1.819	0.01629
1.82	-0.01449
1.821	0.01629
1.822	0.01629
1.823	0.01629
1.824	0.01629
1.825	-0.01449
1.826	0.01629
1.827	0.01629
1.828	0.01629
1.829	-0.01449
1.83	0.01629
1.831	0.01629
1.832	0.01629
1.833	-0.01449
1.834	0.01629
1.835	-0.01449
1.836	0.01629
1.837	0.01629
1.838	0.01629
1.839	0.01629
1.84	0.01629
1.841	0.01629
1.842	0.01629
1.843	0.01629
1.844	0.01629
1.845	0.01629
1.846	0.01629
1.847	0.01629
1.848	0.01629
1.849	0.01629
1.85	-0.01449
1.851	0.01629
1.852	0.01629
1.853	-0.01449
1.854	0.01629
1.855	0.01629
1.856	0.01629
1.857	0.01629
1.858	0.01629
1.859	0.01629
1.86	0.01629
1.861	0.01629
1.862	0.01629
1.863	-0.01449
1.864	0.01629
1.865	0.01629
1.866	0.01629
1.867	0.01629
1.868	0.01629
1.869	0.01629
1.87	0.01629
1.871	0.01629
1.872	0.01629
1.873	0.01629
1.874	0.01629
1.875	0.01629
1.876	0.01629
1.877	0.01629
1.878	0.01629
1.879	0.01629
1.88	0.01629
1.881	0.01629
1.882	0.01629
1.883	0.01629
1.884	0.01629
1.885	0.01629
1.886	0.01629
1.887	0.01629
1.888	0.01629
1.889	-0.01449
1.89	0.01629
1.891	0.01629
1.892	0.01629
1.893	0.01629
1.894	-0.01449
1.895	0.01629
1.896	0.01629
1.897	0.01629
1.898	0.01629
1.899	0.01629
1.9	0.01629
1.901	0.01629
1.902	-0.01449
1.903	-0.01449
1.904	0.01629
1.905	0.01629
1.906	0.01629
1.907	0.01629
1.908	0.01629
1.909	0.01629
1.91	0.01629
1.911	0.01629
1.912	0.01629
1.913	0.01629
1.914	0.01629
1.915	0.01629
1.916	0.01629
1.917	0.01629
1.918	0.01629
1.919	0.01629
1.92	0.01629
1.921	0.01629
1.922	0.01629
1.923	0.01629
1.924	0.01629
1.925	0.01629
1.926	0.01629
1.927	0.01629
1.928	0.01629
1.929	0.01629
1.93	0.01629
1.931	0.01629
1.932	0.01629
1.933	0.01629
1.934	0.01629
1.935	0.01629
1.936	0.01629
1.937	0.01629
1.938	0.01629
1.939	0.01629
1.94	0.01629
1.941	0.01629
1.942	0.01629
1.943	0.01629
1.944	0.01629
1.945	0.01629
1.946	0.01629
1.947	0.01629
1.948	0.01629
1.949	0.01629
1.95	0.01629
1.951	0.01629
1.952	0.01629
1.953	0.01629
1.954	0.01629
1.955	0.01629
1.956	0.01629
1.957	0.01629
1.958	0.01629
1.959	0.01629
1.96	0.01629
1.961	0.01629
1.962	0.01629
1.963	0.01629
1.964	0.01629
1.965	0.01629
1.966	0.01629
1.967	0.01629
1.968	0.01629
1.969	0.01629
1.97	0.01629
1.971	0.01629
1.972	0.01629
1.973	-0.01449
1.974	0.01629
1.975	0.01629
1.976	0.01629
1.977	0.01629
1.978	0.01629
1.979	0.01629
1.98	0.01629
1.981	0.01629
1.982	0.01629
1.983	0.01629
1.984	0.01629
1.985	0.01629
1.986	0.01629
1.987	0.01629
1.988	0.01629
1.989	0.01629
1.99	0.01629
1.991	0.01629
1.992	0.01629
1.993	0.01629
1.994	0.01629
1.995	0.01629
1.996	0.01629
1.997	0.01629
1.998	0.01629
1.999	0.01629
[truncated: 98,051 more rows]

## Sheet: Sup.Fig. 7
	CBCFO (-)			CBCFO (+)
0 mT	912160	1246960	1008000	1277160	1108067	1278787
21 mT (H)	1484067	1552053	1329093	14056827	18465027	15372987
21 mT (S)	1490333	1501200	1354387	16298027	15892307	19614107
