# Supplementary material for: Electromagnetic wireless remote control of mammalian transgene expression
Source: Nat Nanotechnol. 2025 May 5;20(8):1071–8. doi: 10.1038/s41565-025-01929-w (PMC12373504; doi:10.1038/s41565-025-01929-w)
Supplement: Supplementary file 4 — Statistical source data for Fig. 1. [file 41565_2025_1929_MOESM4_ESM.xlsx]

## Sheet: Fig. 1b
Distance (nm)	O K	Fe K	Co K	Bi M
0	0.291055	0.146433	0.146489	0.125781
0.7734	0.248353	0.136384	0.159306	0.163795
1.5469	0.0716485	0.115175	0.0655443	0.187194
2.3203	0.0920475	0.138119	0.108165	0.307536
3.0938	0.206351	0.100774	0.0582646	0.367393
3.8672	0.215202	0.0394135	0.100298	0.102486
4.6406	0.184558	0.0218062	0.0694643	0.099041
5.4141	0.271746	0.078151	0.149612	0.0858638
6.1875	0.19181	0.105548	0.118577	0.176239
6.9609	0.184849	0.104863	0.0984785	0.440259
7.7344	0.156653	0.0790821	0.0600671	0.330638
8.5078	0.215605	0.0761786	0.0292329	0.329031
9.2812	0.357753	0.187234	0.0683705	0.53097
10.0547	0.288298	0.167562	0.180699	0.566747
10.8281	0.363217	0.199439	0.251818	0.721344
11.6016	0.509912	0.208171	0.25285	0.825586
12.375	0.463939	0.319336	0.65148	0.645849
13.1484	0.509932	0.371609	0.567491	0.592209
13.9219	0.637047	0.522856	0.728434	0.339882
14.6953	0.752174	0.439215	0.815687	0.464805
15.4688	0.73245	0.561397	0.977006	0.400201
16.2422	0.623113	0.584882	0.870311	0.321729
17.0156	0.69534	0.655796	0.706801	0.296672
17.7891	0.672796	0.555781	0.647734	0.189662
18.5625	0.7573	0.51657	0.675507	0.24318
19.3359	0.83245	0.790268	0.844167	0.215952
20.1094	0.875958	0.978691	0.85241	0.152572
20.8828	0.959988	1	0.920246	0.191795
21.6562	0.780401	0.695749	0.955516	0.271283
22.4297	0.711735	0.53055	0.903937	0.198339
23.2031	0.882083	0.651651	0.900341	0.145232
23.9766	1	0.713021	0.701586	0.363703
24.75	0.832771	0.581968	0.858482	0.219217
25.5234	0.802038	0.507505	0.710646	0.155311
26.2969	0.834802	0.583813	0.674763	0.183555
27.0703	0.726717	0.543789	0.855376	0.14725
27.8438	0.651737	0.648959	0.822739	0.253555
28.6172	0.731909	0.610585	0.813613	0.331229
29.3906	0.777142	0.491791	1	0.404996
30.1641	0.72527	0.518393	0.765568	0.229257
30.9375	0.725433	0.572618	0.912258	0.288316
31.7109	0.717482	0.537999	0.872674	0.200126
32.4844	0.647817	0.260492	0.90839	0.211914
33.2578	0.649919	0.320122	0.688746	0.32718
34.0313	0.660799	0.308198	0.728504	0.388849
34.8047	0.662266	0.376836	0.45833	0.426104
35.5781	0.455646	0.350906	0.527899	0.468568
36.3516	0.400168	0.280212	0.271575	0.375118
37.125	0.551936	0.423206	0.431043	0.798872
37.8984	0.601519	0.37922	0.264714	1
38.6719	0.611572	0.349864	0.399303	0.747359
39.4453	0.6343	0.115034	0.177602	0.585169
40.2188	0.362859	0.106264	0.0728942	0.507316
40.9922	0.342368	0.0537006	0.041465	0.52773
41.7656	0.151082	0.0174405	0.0072273	0.670976
42.5391	0.166641	0.0394619	0.00742854	0.364269
43.3125	0.0934377	0.0297424	0.0285154	0.236931
44.0859	0.152474	0.00668455	0.0165196	0.422442
44.8594	0.129625	0.0346263	0.00921349	0.186614
45.6328	0.11851	0.030432	0.00405114	0.109197
46.4063	0.0399415	0.00166016	0.0304053	0.14365
47.1797	0.073859	0.00144935	0.0418151	0.233113
47.9531	0.0717423	0.0112874	0.00983472	0.345506
48.7266	0.0529807	0.00144935	0.000621233	0.14608
49.5	0.0467163	4.392e-05	1.74994e-05	0.0678528
50.2734	0.0185031	0	0	0.0734837
51.0469	0.0687741	0	0	0.280487
51.8203	0.0175609	0	0	0.121076
52.5937	0.00161426	0	0	0.283534

## Sheet: Fig. 1d
Wavelength (cm-1)	BCFO	CHI	CBCFO
400.236	99.1827	90.9188	32.4738
401.201	97.1385	92.7433	31.384
402.165	98.9922	89.8094	30.4491
403.129	101.197	87.8009	33.3764
404.094	101.662	89.1156	35.8035
405.058	101.611	89.6769	36.2086
406.023	101.267	90.1106	36.7174
406.987	101.832	90.4106	36.6671
407.952	101.385	91.0682	37.3265
408.916	101.538	92.956	39.2713
409.88	101.997	92.966	39.2508
410.845	100.951	91.009	37.864
411.809	100.9	90.3234	37.3024
412.774	100.28	91.6008	38.8899
413.738	99.9184	91.9705	41.131
414.703	100.575	91.3643	43.4195
415.667	100.673	90.7661	44.2817
416.631	100.784	91.656	42.7664
417.596	101.362	91.757	42.6408
418.56	101.501	89.2633	43.671
419.525	101.635	89.7624	43.0302
420.489	101.614	92.1229	43.7946
421.453	101.986	92.7941	45.3335
422.418	101.853	91.9486	45.4766
423.382	101.957	91.3415	44.6443
424.347	102.263	93.2766	44.7741
425.311	102.519	94.4053	45.515
426.276	102.265	93.571	46.9049
427.24	102.247	92.9619	47.2526
428.204	102.172	93.9019	45.8057
429.169	102.015	93.5555	45.5566
430.133	101.983	91.9616	47.4791
431.098	101.444	91.634	48.7379
432.062	100.772	91.7463	48.2986
433.027	101.013	92.1869	48.0073
433.991	101.556	92.6007	48.2391
434.955	101.22	92.2743	48.7477
435.92	100.813	92.7406	49.1664
436.884	100.501	93.3081	48.2134
437.849	100.612	93.5455	47.6781
438.813	100.377	92.8343	48.0493
439.778	100.554	91.9857	48.7072
440.742	100.604	92.1163	48.861
441.706	100.251	92.1055	48.4633
442.671	100.957	92.7079	48.7621
443.635	101.583	93.6441	49.6092
444.6	101.302	94.2613	49.8417
445.564	99.9493	93.7455	49.8468
446.529	99.021	93.3717	49.031
447.493	99.1123	93.8549	48.5635
448.457	99.6268	93.6453	49.1837
449.422	99.8687	92.573	49.0737
450.386	99.2914	92.4795	48.8926
451.351	99.6284	92.0331	48.9017
452.315	100.256	90.6548	48.2623
453.279	100.676	90.4951	48.0747
454.244	100.387	92.3482	49.104
455.208	100.355	92.9629	49.3207
456.173	101.217	91.4351	49.1447
457.137	100.511	90.9031	48.229
458.102	98.1671	93.2521	48.7885
459.066	99.1495	94.8168	49.2087
460.03	99.7637	94.7393	48.9558
460.995	99.8016	93.5321	49.1203
461.959	100.921	93.1106	49.0241
462.924	101.234	93.7124	48.6222
463.888	101.796	94.1519	48.2902
464.853	102.152	93.2562	48.3773
465.817	102.456	92.0584	48.3679
466.781	102.038	91.7789	48.1945
467.746	101.35	92.5379	48.6837
468.71	102.091	93.2105	49.3718
469.675	103.33	93.4623	49.9475
470.639	103.548	92.9628	49.9366
471.604	103.061	92.0719	50.1065
472.568	101.569	91.3609	50.2536
473.532	100.708	92.2855	50.9948
474.497	101.045	92.5964	51.2476
475.461	101.258	92.3807	50.5515
476.426	100.583	92.5571	50.2108
477.39	100.256	92.9984	50.8101
478.355	100.019	93.5761	51.7838
479.319	99.5058	93.3103	51.844
480.283	99.5333	92.66	51.2326
481.248	100.114	92.9262	51.0829
482.212	99.5548	93.7196	50.9041
483.177	98.5365	94.2452	50.3579
484.141	98.1026	93.7807	50.5458
485.106	98.0811	92.5135	51.223
486.07	97.6599	92.0006	51.0238
487.034	97.0716	92.5012	51.3196
487.999	96.5426	92.9384	51.6412
488.963	96.1533	92.2906	51.8896
489.928	95.6273	92.014	51.6953
490.892	95.0578	92.0215	50.8177
491.856	94.4421	92.6918	50.653
492.821	94.0158	93.1162	51.1303
493.785	93.3489	92.7739	50.902
494.75	92.6626	93.3444	50.5516
495.714	91.7429	93.9639	50.1496
496.679	90.4837	93.3953	49.8858
497.643	90.3794	92.532	49.319
498.607	90.4682	92.1403	48.4872
499.572	89.2684	92.4729	48.0496
500.536	88.4634	93.0383	48.324
501.501	87.94	93.1232	48.0197
502.465	86.9094	92.0914	47.2643
503.43	85.8942	91.5659	47.0925
504.394	85.2105	91.7005	47.068
505.358	84.4507	92.2624	46.3475
506.323	83.6706	92.6018	45.7569
507.287	82.5782	92.8608	45.4657
508.252	81.7869	93.0887	45.0593
509.216	81.1546	92.7155	43.9843
510.181	80.334	92.1373	42.9809
511.145	79.8725	92.2034	42.6544
512.109	79.3813	92.3386	42.7089
513.074	78.5857	92.2201	42.0671
514.038	77.9805	92.3555	41.2122
515.003	76.9834	92.2905	41.0157
515.967	76.1971	92.0966	40.5806
516.932	75.9453	92.1111	39.7603
517.896	75.5648	92.5612	39.5151
518.86	75.0633	92.7543	39.4056
519.825	74.972	92.663	39.0542
520.789	74.9946	92.2227	38.358
521.754	74.7222	91.7393	37.7775
522.718	74.1375	91.915	37.6009
523.682	73.9964	92.0844	37.6025
524.647	74.0883	92.1607	36.9014
525.611	73.7628	92.5612	35.9445
526.576	73.5254	92.6876	35.3972
527.54	73.5089	92.2661	35.4779
528.505	73.5277	91.8747	35.2667
529.469	73.7123	92.5715	34.8477
530.433	73.5664	93.3381	34.7116
531.398	73.1084	93.0643	34.9577
532.362	72.8142	92.2425	34.6214
533.327	72.759	91.8776	34.0464
534.291	72.6249	92.4102	33.9317
535.256	72.7793	92.8315	33.7574
536.22	72.8572	92.6147	33.3272
537.184	72.7871	92.3469	33.245
538.149	72.9518	92.6593	33.0301
539.113	72.9646	92.9326	32.8695
540.078	72.7859	92.6407	32.7034
541.042	72.7443	92.2262	32.8345
542.007	72.7755	92.2803	32.8807
542.971	72.669	92.5023	32.4298
543.935	72.7823	92.0621	31.9818
544.9	73.1237	91.9268	31.8297
545.864	72.9766	92.3659	31.8779
546.829	73.0957	92.3798	32.0347
547.793	73.1865	91.8431	31.968
548.758	73.1679	91.8734	31.9505
549.722	73.0212	92.3157	31.9382
550.686	73.0337	92.1139	32.0644
551.651	73.2592	91.7902	31.8713
552.615	73.4724	91.9215	31.7369
553.58	73.6124	92.2073	31.8875
554.544	73.7867	91.8984	32.1569
555.508	73.912	91.1622	32.2653
556.473	74.164	91.2336	32.5189
557.437	74.29	91.8423	32.7908
558.402	74.6297	91.9796	32.8068
559.366	74.939	91.9663	32.539
560.331	74.849	92.0555	32.6109
561.295	74.8844	92.1128	32.7269
562.259	75.484	92.2177	32.9471
563.224	75.7838	92.2763	33.148
564.188	75.7899	92.5026	33.6447
565.153	75.873	92.4932	33.8488
566.117	76.3333	92.2635	33.9229
567.082	76.6956	92.0292	34.3831
568.046	76.905	92.0327	34.6433
569.01	77.1499	91.9615	34.677
569.975	77.4622	91.6192	35.0464
570.939	77.8557	91.508	35.0898
571.904	78.4075	91.8806	35.2536
572.868	78.8481	92.0517	35.6407
573.833	78.9988	92.0903	36.168
574.797	79.1524	92.2414	36.3416
575.761	79.4005	92.5179	36.3397
576.726	79.4086	92.3918	36.627
577.69	80.0312	92.2091	37.216
578.655	80.8578	92.0027	37.5474
579.619	81.2392	91.9409	37.6695
580.584	81.4404	92.3558	37.9326
581.548	81.8073	92.5797	38.3626
582.512	82.0663	92.3761	38.4562
583.477	82.281	92.3706	38.5592
584.441	82.5412	92.5374	39.0129
585.406	83.0829	92.4559	39.436
586.37	83.5554	92.3476	39.484
587.334	83.8973	92.2861	39.8824
588.299	84.2141	92.1988	40.329
589.263	84.582	92.1432	40.4313
590.228	84.853	92.15	40.6882
591.192	85.2572	92.1841	41.188
592.157	85.7605	92.5702	41.7193
593.121	86.2124	92.7074	42.1272
594.085	86.6306	92.4761	42.4022
595.05	87.0817	92.4521	42.7416
596.014	87.3465	92.4653	43.0086
596.979	87.7358	92.3918	43.4444
597.943	88.137	92.4849	43.8421
598.908	88.6638	92.4815	44.1576
599.872	88.9423	92.3773	44.4957
600.836	89.296	92.7655	44.9305
601.801	89.796	93.0528	45.2619
602.765	90.0168	93.1523	45.6025
603.73	89.9747	93.1669	46.2341
604.694	90.175	93.1621	46.8611
605.659	90.5737	93.0815	47.2547
606.623	91.1443	92.9537	47.6679
607.587	91.3404	92.907	48.1779
608.552	91.3846	93.0333	48.6235
609.516	91.6369	92.9596	48.9992
610.481	91.9953	92.9874	49.4891
611.445	92.2366	93.2709	50.0355
612.41	92.4655	93.313	50.5499
613.374	92.8157	93.2315	50.9505
614.338	93.0287	93.1701	51.3002
615.303	93.1683	93.3014	51.6745
616.267	93.394	93.2702	52.0997
617.232	93.5516	93.088	52.3753
618.196	93.8543	93.0564	52.8437
619.161	94.12	93.3265	53.3687
620.125	94.2728	93.4633	53.7045
621.089	94.5439	93.3726	54.012
622.054	94.9046	93.4338	54.5527
623.018	94.878	93.6568	55.1404
623.983	94.8953	93.6803	55.5926
624.947	95.1963	93.4927	55.815
625.911	95.4828	93.3663	56.2617
626.876	95.744	93.2909	56.5478
627.84	95.9408	93.1589	56.8806
628.805	96.1693	93.1951	57.5414
629.769	96.3071	93.2602	57.9413
630.734	96.4016	93.4975	58.0096
631.698	96.5727	93.6719	58.3632
632.662	96.9072	93.599	58.8318
633.627	97.3379	93.7541	59.3054
634.591	97.5356	93.9669	59.6752
635.556	97.5982	93.8015	60.1124
636.52	97.7608	93.7121	60.6343
637.485	97.9934	93.9321	61.2429
638.449	98.1506	94.2642	61.543
639.413	98.3941	94.1887	61.8462
640.378	98.5887	93.9793	62.5532
641.342	98.535	94.1127	63.1628
642.307	98.5807	94.2432	63.563
643.271	98.9794	94.1236	63.988
644.236	99.3699	94.0506	64.3415
645.2	99.6635	94.0543	64.7942
646.164	99.5232	94.0888	65.2291
647.129	99.385	94.2017	65.5294
648.093	99.7194	94.3303	65.7064
649.058	99.8718	94.3286	66.1417
650.022	99.8671	94.2649	66.4664
650.987	100.019	94.0919	66.7561
651.951	100.245	94.0457	67.0642
652.915	100.621	94.1334	67.3517
653.88	100.742	93.9117	67.658
654.844	100.732	93.6693	67.9139
655.809	100.813	93.8183	68.26
656.773	101.014	93.9996	68.7867
657.737	101.224	93.9285	69.1662
658.702	101.563	93.8205	69.391
659.666	101.915	93.8519	69.6791
660.631	101.981	93.9238	69.9458
661.595	101.984	94.0402	70.1685
662.56	102.244	93.9437	70.525
663.524	102.428	93.9988	70.9969
664.488	102.677	94.2455	71.2589
665.453	103.023	94.3553	71.4807
666.417	103.206	94.1391	71.7562
667.382	103.153	93.5006	71.7329
668.346	102.87	93.8967	71.5956
669.311	103.305	94.8251	72.315
670.275	103.6	94.9536	72.9118
671.239	103.928	95.1161	73.3198
672.204	104.187	95.4566	73.5519
673.168	104.349	95.6003	73.6572
674.133	104.453	95.4265	73.9363
675.097	104.783	95.5144	74.35
676.062	105.042	95.9634	74.5755
677.026	105.104	96.1322	74.7632
677.99	105.277	96.1276	75.013
678.955	105.539	96.2859	75.4508
679.919	105.718	96.487	75.7612
680.884	105.796	96.5538	75.7322
681.848	106.098	96.3836	75.9847
682.813	106.372	96.4129	76.2454
683.777	106.424	96.5238	76.4329
684.741	106.395	96.5797	76.5493
685.706	106.464	96.4903	76.6059
686.67	106.596	96.325	76.6409
687.635	106.908	96.3917	76.9442
688.599	107.322	96.4404	77.2772
689.563	107.433	96.5886	77.4828
690.528	107.429	96.5481	77.7458
691.492	107.583	96.6215	77.9001
692.457	107.706	96.8249	78.0613
693.421	107.851	96.703	78.3128
694.386	108.022	96.5577	78.7095
695.35	108.079	96.6172	78.9604
696.314	108.289	96.7403	78.9629
697.279	108.446	96.7623	79.1751
698.243	108.543	96.7492	79.5593
699.208	108.533	96.7199	79.8597
700.172	108.436	96.7111	79.9658
701.137	108.412	96.7221	80.1109
702.101	108.531	96.7621	80.463
703.065	108.624	96.7562	80.7783
704.03	108.644	96.6575	81.0478
704.994	108.595	96.5497	81.4004
705.959	108.628	96.4717	81.7439
706.923	108.673	96.5297	81.9758
707.888	108.622	96.5936	82.1182
708.852	108.536	96.5907	82.2957
709.816	108.612	96.7108	82.3776
710.781	108.597	96.8813	82.5088
711.745	108.469	96.8853	82.6718
712.71	108.426	96.7347	82.7894
713.674	108.484	96.7445	82.8159
714.639	108.674	96.8587	82.8965
715.603	108.601	96.7977	82.9502
716.567	108.376	96.8016	83.0721
717.532	108.356	97.0748	83.2876
718.496	108.341	97.1472	83.4085
719.461	108.226	97.0132	83.5282
720.425	108.26	96.9448	83.6653
721.389	108.354	97.0419	83.9078
722.354	108.216	97.1662	84.2018
723.318	108.061	97.1745	84.2499
724.283	108.034	97.1166	84.3212
725.247	108.045	97.246	84.4581
726.212	108.036	97.4064	84.5591
727.176	108.01	97.4431	84.6711
728.14	107.905	97.3482	84.8546
729.105	107.936	97.3638	85.1697
730.069	107.87	97.4511	85.4994
731.034	107.788	97.3296	85.6099
731.998	107.83	97.2223	85.7367
732.963	107.792	97.2887	86.0079
733.927	107.735	97.4392	86.2546
734.891	107.614	97.4103	86.4206
735.856	107.459	97.1937	86.7066
736.82	107.474	97.2948	86.9456
737.785	107.388	97.4006	87.1219
738.749	107.171	97.2979	87.3107
739.714	107.091	97.3493	87.512
740.678	107.151	97.3645	87.7368
741.642	107.19	97.3533	88.0378
742.607	107.194	97.2844	88.2487
743.571	107.062	97.215	88.4358
744.536	106.914	97.363	88.6072
745.5	106.795	97.3801	88.853
746.465	106.684	97.2951	89.0369
747.429	106.547	97.4036	89.1332
748.393	106.509	97.4353	89.2102
749.358	106.516	97.3792	89.2667
750.322	106.4	97.4575	89.4534
751.287	106.323	97.5682	89.6197
752.251	106.336	97.6747	89.6864
753.216	106.183	97.6805	89.8186
754.18	106.071	97.583	89.8386
755.144	106.005	97.5042	89.8943
756.109	105.957	97.5303	89.9814
757.073	105.912	97.6552	90.1997
758.038	105.787	97.7183	90.2485
759.002	105.635	97.6294	90.2386
759.966	105.577	97.5752	90.4832
760.931	105.538	97.6885	90.6193
761.895	105.42	97.6518	90.5819
762.86	105.212	97.6343	90.5973
763.824	105.075	97.7219	90.6035
764.789	105.017	97.7443	90.6115
765.753	104.937	97.6952	90.5913
766.717	104.799	97.6669	90.5496
767.682	104.711	97.7596	90.5848
768.646	104.653	97.8236	90.7473
769.611	104.583	97.7997	90.8737
770.575	104.492	97.784	90.8918
771.54	104.427	97.878	90.9436
772.504	104.242	97.9107	90.9306
773.468	104.124	97.8623	90.96
774.433	104.172	97.773	91.0211
775.397	104.049	97.7886	90.9308
776.362	103.802	97.8593	90.9168
777.326	103.554	97.7898	91.0492
778.291	103.327	97.6729	91.1999
779.255	103.307	97.8881	91.2063
780.219	103.278	98.1236	91.2055
781.184	103.116	98.0401	91.1743
782.148	102.888	97.9437	91.1309
783.113	102.865	98.0205	91.1724
784.077	102.938	98.0134	91.2089
785.042	102.798	97.9419	91.2098
786.006	102.48	97.8506	91.1783
786.97	102.288	97.9534	91.1571
787.935	102.287	98.1133	91.2075
788.899	102.194	98.1073	91.2788
789.864	102.041	98.0513	91.3334
790.828	101.982	98.0766	91.3246
791.792	101.842	98.0849	91.3046
792.757	101.603	98.0146	91.2836
793.721	101.464	97.9754	91.206
794.686	101.274	98.0022	91.2449
795.65	101.063	98.0909	91.1788
796.615	100.944	98.0755	91.0145
797.579	100.879	98.0691	91.0517
798.543	100.874	98.2097	91.1908
799.508	100.78	98.194	91.2392
800.472	100.586	98.033	91.1719
801.437	100.652	98.0386	90.9798
802.401	100.716	98.2025	91.0087
803.366	100.684	98.1872	91.0857
804.33	100.62	98.0877	90.9213
805.294	100.607	98.104	90.8362
806.259	100.672	98.2327	90.8605
807.223	100.614	98.241	90.7783
808.188	100.52	98.1233	90.6972
809.152	100.561	98.0226	90.7113
810.117	100.574	98.1867	90.5639
811.081	100.559	98.2362	90.5012
812.045	100.57	98.0165	90.5199
813.01	100.6	97.9545	90.5177
813.974	100.694	98.0171	90.4493
814.939	100.692	98.0556	90.3439
815.903	100.636	98.0565	90.291
816.868	100.666	98.0764	90.1932
817.832	100.683	98.1347	90.0716
818.796	100.671	98.1408	90.1168
819.761	100.604	98.129	90.0976
820.725	100.569	98.1341	90.0055
821.69	100.583	98.1313	90.0181
822.654	100.583	98.0945	90.0431
823.618	100.616	98.0639	90.0776
824.583	100.651	98.0943	90.0778
825.547	100.661	98.1658	90.1559
826.512	100.545	98.1606	90.2285
827.476	100.468	98.042	90.2751
828.441	100.528	98.0117	90.2826
829.405	100.601	98.0929	90.3332
830.369	100.568	98.1744	90.5086
831.334	100.491	98.1304	90.561
832.298	100.514	98.0825	90.5485
833.263	100.513	97.9967	90.5583
834.227	100.489	97.9358	90.574
835.192	100.421	97.8854	90.4599
836.156	100.457	97.8678	90.3694
837.12	100.493	97.9511	90.1946
838.085	100.413	97.9595	89.8179
839.049	100.331	97.8019	89.3137
840.014	100.337	97.746	88.6869
840.978	100.366	97.7961	87.8011
841.943	100.331	97.7548	86.5045
842.907	100.257	97.6624	84.7303
843.871	100.174	97.7947	82.6773
844.836	100.075	97.8291	80.941
845.8	99.9812	97.7232	80.2423
846.765	99.7732	97.5805	80.9724
847.729	99.6716	97.582	82.8506
848.694	99.6732	97.6756	85.0105
849.658	99.7423	97.6472	86.8538
850.622	99.7763	97.4629	88.3183
851.587	99.7493	97.4213	89.3262
852.551	99.8318	97.4927	89.9695
853.516	99.9479	97.4331	90.4325
854.48	100.029	97.2374	90.7659
855.444	100.139	97.114	91.0023
856.409	100.189	97.0993	91.2021
857.373	100.184	97.1283	91.3847
858.338	100.301	97.1015	91.444
859.302	100.4	97.029	91.5395
860.267	100.521	97.0185	91.7082
861.231	100.49	97.0317	91.7932
862.195	100.301	96.9337	91.8375
863.16	100.327	96.8082	91.8536
864.124	100.468	96.7979	91.7808
865.089	100.535	96.7879	91.6488
866.053	100.434	96.6957	91.6406
867.018	100.451	96.5703	91.68
867.982	100.567	96.5343	91.7097
868.946	100.557	96.4037	91.6541
869.911	100.539	96.1702	91.4816
870.875	100.594	95.9737	91.4377
871.84	100.721	95.9147	91.4573
872.804	100.767	95.8895	91.2973
873.769	100.603	95.6448	91.1279
874.733	100.48	95.4135	91.1225
875.697	100.451	95.2996	91.1842
876.662	100.457	95.1702	91.0965
877.626	100.481	94.966	90.7947
878.591	100.542	94.8816	90.714
879.555	100.637	94.9821	90.8352
880.52	100.57	94.9922	90.8635
881.484	100.53	94.773	90.7933
882.448	100.594	94.558	90.6845
883.413	100.705	94.3642	90.642
884.377	100.692	94.2408	90.5997
885.342	100.593	94.1796	90.4647
886.306	100.678	94.0957	90.3831
887.27	100.63	94.1085	90.4593
888.235	100.514	93.9778	90.5205
889.199	100.554	93.8178	90.4765
890.164	100.626	93.8059	90.4562
891.128	100.679	93.829	90.4867
892.093	100.752	93.7945	90.4537
893.057	100.763	93.6978	90.3668
894.021	100.819	93.5833	90.3521
894.986	100.91	93.5332	90.3672
895.95	100.911	93.6365	90.2839
896.915	100.796	93.7751	90.2137
897.879	100.664	93.7618	90.241
898.844	100.7	93.8462	90.3961
900.772	100.785	94.1274	90.3673
901.737	100.776	94.3542	90.3364
902.701	100.827	94.3872	90.3761
903.666	100.816	94.2709	90.3495
904.63	100.78	94.4164	90.2861
905.595	100.807	94.6015	90.2564
906.559	100.873	94.6814	90.26
907.523	100.906	94.7609	90.2863
908.488	100.811	94.6764	90.2261
909.452	100.763	94.6997	90.1693
910.417	100.885	94.8346	90.2405
911.381	100.945	94.8429	90.259
912.346	100.923	94.7451	90.1405
913.31	100.954	94.5595	90.0742
914.274	100.971	94.5556	90.1012
915.239	100.918	94.6125	90.0636
916.203	100.881	94.5661	90.003
917.168	100.936	94.4836	90.0301
918.132	101.047	94.4156	90.0544
919.097	100.945	94.2314	90.0379
920.061	100.901	93.978	90.0562
921.025	100.994	93.9219	90.0828
921.99	101.028	93.9155	90.125
922.954	101.038	93.7747	90.1599
923.919	100.973	93.6609	90.1516
924.883	100.976	93.6397	90.0992
925.847	101.062	93.6798	90.1195
926.812	100.995	93.5894	90.1115
927.776	100.965	93.3307	89.9529
928.741	101.106	93.2638	89.8672
929.705	101.272	93.1912	89.8878
930.67	101.19	92.9684	89.8935
931.634	101.119	92.8046	89.8619
932.598	101.173	92.867	89.8572
933.563	101.193	92.9165	89.8404
934.527	101.194	92.7864	89.6776
935.492	101.253	92.6957	89.5539
936.456	101.302	92.6557	89.5845
937.421	101.323	92.649	89.5577
938.385	101.392	92.5294	89.4375
939.349	101.385	92.3599	89.4566
940.314	101.342	92.3125	89.4413
941.278	101.351	92.3216	89.2909
942.243	101.346	92.2802	89.2088
943.207	101.389	92.2437	89.2962
944.172	101.509	92.2075	89.3851
945.136	101.591	92.2476	89.3663
946.1	101.49	92.2749	89.2565
947.065	101.56	92.2105	89.0983
948.029	101.684	92.152	89.063
948.994	101.73	92.1414	89.0233
949.958	101.642	92.1457	88.9371
950.923	101.577	92.0851	88.9615
951.887	101.707	92.1135	88.9123
952.851	101.707	92.1683	88.8058
953.816	101.589	92.1218	88.7242
954.78	101.527	91.931	88.6659
955.745	101.575	91.8808	88.8148
956.709	101.663	91.9762	88.8647
957.673	101.709	91.8531	88.7013
958.638	101.689	91.6946	88.6198
959.602	101.7	91.6535	88.6813
960.567	101.685	91.6061	88.7368
961.531	101.777	91.5631	88.6545
962.496	101.866	91.4508	88.427
963.46	101.796	91.313	88.2587
964.424	101.806	91.2613	88.2213
965.389	101.905	91.1337	88.0879
966.353	101.858	90.9186	87.9917
967.318	101.879	90.8561	87.9802
968.282	101.996	90.7818	88.0295
969.247	101.995	90.5678	87.9748
970.211	102.009	90.3026	87.804
971.175	102.124	90.134	87.7524
972.14	102.086	90.0171	87.695
973.104	102.131	89.8855	87.5716
974.069	102.236	89.6823	87.3916
975.033	102.183	89.4455	87.265
975.998	102.124	89.2441	87.1576
976.962	102.139	89.1005	86.9452
977.926	102.168	88.9734	86.7161
978.891	102.19	88.8211	86.5896
979.855	102.245	88.6375	86.4152
980.82	102.267	88.4284	86.1296
981.784	102.287	88.315	85.9074
982.749	102.202	88.2937	85.7286
983.713	102.222	88.1695	85.4959
984.677	102.311	87.9815	85.2932
985.642	102.389	87.8214	85.0991
986.606	102.379	87.7936	84.8736
987.571	102.385	87.7898	84.6187
988.535	102.39	87.7325	84.3179
989.499	102.334	87.6829	84.0745
990.464	102.314	87.645	83.7928
991.428	102.367	87.6808	83.5673
992.393	102.462	87.7181	83.4005
993.357	102.507	87.69	83.1067
994.322	102.453	87.7754	82.8687
995.286	102.356	87.8547	82.7356
996.25	102.386	87.7908	82.5686
997.215	102.439	87.7997	82.4122
998.179	102.405	87.858	82.2427
999.144	102.45	87.8094	81.9923
1000.11	102.49	87.7807	81.7953
1001.07	102.521	87.7808	81.6565
1002.04	102.552	87.7284	81.5875
1003	102.481	87.7155	81.4218
1003.97	102.45	87.6385	81.1454
1004.93	102.485	87.5152	80.9384
1005.89	102.509	87.4887	80.7609
1006.86	102.563	87.5217	80.5256
1007.82	102.536	87.4819	80.3505
1008.79	102.515	87.3349	80.1238
1009.75	102.568	87.2484	79.8828
1010.72	102.551	87.223	79.666
1011.68	102.481	87.1706	79.4507
1012.65	102.48	87.0667	79.1959
1013.61	102.493	87.0209	78.9189
1014.57	102.461	87.0229	78.6295
1015.54	102.36	86.9167	78.31
1016.5	102.357	86.7973	78.0219
1017.47	102.519	86.7493	77.7373
1018.43	102.606	86.6777	77.3834
1019.4	102.547	86.6066	76.9823
1020.36	102.407	86.6159	76.6401
1021.33	102.293	86.6725	76.3871
1022.29	102.318	86.666	76.1021
1023.25	102.384	86.577	75.6517
1024.22	102.379	86.4926	75.2757
1025.18	102.393	86.574	75.0894
1026.15	102.442	86.6244	74.7904
1027.11	102.413	86.6357	74.4908
1028.08	102.348	86.6316	74.2169
1029.04	102.328	86.6741	73.9791
1030.01	102.264	86.8682	73.8001
1030.97	102.149	86.9822	73.6179
1031.93	102.204	87.0248	73.4799
1032.9	102.316	87.1468	73.3832
1033.86	102.277	87.3305	73.322
1034.83	102.177	87.383	73.2646
1035.79	102.107	87.4354	73.1756
1036.76	102.121	87.6077	73.102
1037.72	102.112	87.7833	73.0879
1038.69	102.069	87.9104	73.0999
1039.65	102.051	88.0415	73.1355
1040.61	102.073	88.1708	73.2592
1041.58	102.053	88.2487	73.4073
1042.54	101.984	88.3167	73.4955
1043.51	101.992	88.4194	73.576
1044.47	101.992	88.4846	73.7486
1045.44	101.933	88.4657	73.8966
1046.4	101.87	88.5223	73.9364
1047.36	101.837	88.5795	73.96
1048.33	101.84	88.5335	74.037
1049.29	101.918	88.5073	74.1546
1050.26	101.875	88.4783	74.15
1051.22	101.948	88.4122	74.1443
1052.19	102.069	88.4513	74.2293
1053.15	102.042	88.4772	74.2575
1054.12	101.969	88.4378	74.2501
1055.08	102.033	88.3831	74.2516
1056.04	102.067	88.2478	74.2954
1057.01	101.993	88.1504	74.2945
1057.97	102.035	88.1415	74.1916
1058.94	102.148	88.2205	74.1791
1059.9	102.186	88.2963	74.2343
1060.87	102.157	88.3204	74.1845
1061.83	102.202	88.3076	74.0791
1062.8	102.223	88.3722	73.9975
1063.76	102.156	88.3831	74.0124
1064.72	102.004	88.3431	74.0411
1065.69	101.901	88.357	74.0099
1066.65	102.033	88.5204	73.9513
1067.62	102.154	88.6481	73.9247
1068.58	102.043	88.6435	74.0553
1069.55	101.946	88.6058	74.2418
1070.51	101.986	88.5876	74.2887
1071.48	101.979	88.6876	74.2935
1072.44	102.002	88.81	74.3684
1073.4	102.084	88.8833	74.47
1074.37	102.108	88.9048	74.4223
1075.33	102.088	88.9478	74.5819
1076.3	102.11	89.0395	74.7396
1077.26	102.013	89.1888	74.7381
1078.23	101.96	89.4185	74.9034
1079.19	101.995	89.46	75.1171
1080.16	102.095	89.4852	75.2106
1081.12	102.144	89.6549	75.3183
1082.08	102.073	89.8184	75.4856
1083.05	101.997	89.9671	75.639
1084.01	102.021	90.1231	75.7706
1084.98	101.908	90.2922	75.9065
1085.94	101.881	90.3735	76.0089
1086.91	102	90.575	76.1698
1087.87	102.078	90.903	76.3726
1088.84	101.97	91.0799	76.6324
1089.8	101.961	91.0927	76.828
1090.76	102.006	91.2953	77.0184
1091.73	101.993	91.5386	77.1813
1092.69	101.982	91.666	77.3847
1093.66	102.062	91.7995	77.6376
1094.62	102.113	92.017	77.8867
1095.59	101.995	92.3618	78.0845
1096.55	101.875	92.638	78.3854
1097.52	101.99	92.7853	78.679
1098.48	102.02	93.0181	78.8027
1099.44	101.978	93.4299	78.9307
1100.41	101.956	93.7858	79.1314
1101.37	101.871	93.9114	79.3537
1102.34	101.807	94.2084	79.594
1103.3	101.883	94.6277	79.7695
1104.27	101.963	94.8359	79.9516
1105.23	101.89	95.0291	80.1864
1106.19	101.866	95.3192	80.5322
1107.16	101.87	95.5508	80.7838
1108.12	101.878	95.7517	80.9226
1109.09	101.951	95.8322	81.1366
1110.05	102.052	96.0943	81.4088
1111.02	101.878	96.3396	81.6641
1111.98	101.692	96.4497	81.8969
1112.95	101.769	96.5857	82.0823
1113.91	101.827	96.6976	82.4007
1114.87	101.823	96.8099	82.6571
1115.84	101.885	96.9111	82.9752
1116.8	101.989	97.1308	83.3274
1117.77	102.004	97.1637	83.6132
1118.73	101.862	97.1457	83.8366
1119.7	101.744	97.3601	83.9908
1120.66	101.834	97.489	84.2092
1121.63	101.859	97.6231	84.3648
1122.59	101.717	97.7738	84.589
1123.55	101.663	97.7802	84.8395
1124.52	101.788	97.8504	85.0549
1125.48	101.811	98.0237	85.2206
1126.45	101.758	98.2037	85.3732
1127.41	101.738	98.2506	85.4393
1128.38	101.9	98.2816	85.5115
1129.34	101.977	98.4817	85.65
1130.31	101.851	98.6875	85.7124
1131.27	101.713	98.8152	85.7968
1132.23	101.667	98.8128	85.9035
1133.2	101.755	98.7955	86.0133
1134.16	101.81	98.8605	86.1412
1135.13	101.739	98.8759	86.2935
1136.09	101.72	98.7614	86.3247
1137.06	101.831	98.6907	86.3011
1138.02	101.94	98.6829	86.3464
1138.99	101.848	98.6074	86.2817
1139.95	101.778	98.52	86.2841
1140.91	101.848	98.4076	86.3345
1141.88	101.998	98.2726	86.2573
1142.84	101.992	98.0858	86.1749
1143.81	101.856	97.9137	86.1015
1144.77	101.816	97.7912	86.0927
1145.74	101.859	97.6199	86.1094
1146.7	101.805	97.4546	86.1035
1147.67	101.839	97.3432	86.1338
1148.63	101.922	97.322	86.149
1149.59	101.904	97.3709	86.1282
1150.56	101.849	97.3944	86.0578
1151.52	101.903	97.4537	86.0044
1152.49	101.924	97.6068	86.0397
1153.45	101.934	97.8041	86.1605
1154.42	101.963	97.9601	86.1656
1155.38	101.95	98.0696	86.1506
1156.34	101.967	98.2395	86.1447
1157.31	101.978	98.4811	86.1757
1158.27	101.883	98.6982	86.2381
1159.24	101.894	98.9257	86.4439
1160.2	102.026	99.1448	86.6599
1161.17	102.074	99.4369	86.726
1162.13	102.059	99.6409	86.776
1163.1	102.045	99.8417	86.8141
1164.06	101.987	100.068	86.8198
1165.02	101.866	100.27	86.8789
1165.99	101.879	100.48	86.9763
1166.95	101.945	100.736	87.0968
1167.92	101.905	101.035	87.2503
1168.88	101.783	101.232	87.3347
1169.85	101.775	101.455	87.4224
1170.81	101.982	101.616	87.4822
1171.78	102.083	101.694	87.4899
1172.74	101.997	101.815	87.6454
1173.7	101.959	102.037	87.7945
1174.67	101.987	102.169	87.8185
1175.63	102.011	102.265	87.9625
1176.6	102.029	102.397	88.1879
1177.56	101.939	102.512	88.2938
1178.53	101.889	102.515	88.3772
1179.49	101.902	102.551	88.481
1180.46	101.904	102.728	88.5533
1181.42	101.912	102.77	88.7342
1182.38	101.906	102.834	88.994
1183.35	101.895	102.934	89.1765
1184.31	101.837	102.977	89.2703
1185.28	101.847	102.882	89.2521
1186.24	101.868	102.797	89.3037
1187.21	101.848	102.917	89.4295
1188.17	101.776	103.03	89.5708
1189.14	101.7	102.962	89.5977
1190.1	101.819	102.848	89.7091
1191.06	101.928	102.838	89.8498
1192.03	101.933	102.76	89.892
1192.99	101.965	102.776	89.8649
1193.96	101.927	102.804	89.9188
1194.92	101.898	102.737	89.9666
1195.89	101.901	102.7	89.8461
1196.85	101.777	102.628	89.6977
1197.82	101.8	102.687	89.6938
1198.78	101.899	102.759	89.6743
1199.74	101.914	102.736	89.5931
1200.71	101.881	102.761	89.5756
1201.67	101.806	102.765	89.5301
1202.64	101.778	102.781	89.3431
1203.6	101.785	102.829	89.2132
1204.57	101.83	102.904	89.0634
1205.53	101.909	102.919	88.8514
1206.49	101.902	102.842	88.7248
1207.46	101.835	102.848	88.5306
1208.42	101.781	102.964	88.3745
1209.39	101.722	103.061	88.2592
1210.35	101.711	103.128	88.1747
1211.32	101.721	103.204	88.225
1212.28	101.77	103.138	88.2277
1213.25	101.778	103.007	88.2112
1214.21	101.815	102.956	88.3199
1215.17	101.864	103.003	88.4199
1216.14	101.829	102.94	88.4918
1217.1	101.843	102.868	88.62
1218.07	101.762	102.86	88.8
1219.03	101.609	102.917	88.9622
1220	101.664	102.91	89.049
1220.96	101.817	102.874	89.0883
1221.93	101.773	102.901	89.1659
1222.89	101.66	102.89	89.1884
1223.85	101.718	102.814	89.1739
1224.82	101.821	102.745	89.2095
1225.78	101.782	102.703	89.2146
1226.75	101.7	102.673	89.1931
1227.71	101.679	102.633	89.1627
1228.68	101.695	102.541	89.1266
1229.64	101.648	102.451	89.0889
1230.61	101.57	102.443	89.1062
1231.57	101.52	102.375	89.0668
1232.53	101.528	102.342	88.9322
1233.5	101.628	102.448	88.8575
1234.46	101.631	102.434	88.8382
1235.43	101.543	102.372	88.7762
1236.39	101.618	102.414	88.5999
1237.36	101.638	102.367	88.529
1238.32	101.529	102.255	88.5137
1239.29	101.46	102.227	88.4198
1240.25	101.496	102.2	88.3314
1241.21	101.557	102.105	88.284
1242.18	101.606	102.081	88.2792
1243.14	101.515	102.088	88.1559
1244.11	101.484	102.038	88.0232
1245.07	101.485	101.936	87.9282
1246.04	101.475	101.955	87.8439
1247	101.481	101.917	87.7442
1247.97	101.515	101.901	87.6931
1248.93	101.523	101.889	87.5982
1249.89	101.431	101.813	87.5118
1250.86	101.405	101.715	87.4712
1251.82	101.425	101.617	87.4328
1252.79	101.361	101.609	87.415
1253.75	101.292	101.621	87.3508
1254.72	101.294	101.608	87.2474
1255.68	101.293	101.61	87.1932
1256.65	101.331	101.65	87.1754
1257.61	101.3	101.577	87.1313
1258.57	101.187	101.538	87.03
1259.54	101.203	101.551	86.9569
1260.5	101.231	101.535	86.9462
1261.47	101.151	101.569	86.9373
1262.43	101.098	101.56	86.9346
1263.4	101.136	101.566	86.9424
1264.36	101.168	101.604	86.8904
1265.32	101.076	101.604	86.8601
1266.29	101.03	101.613	86.8024
1267.25	101.023	101.622	86.7906
1268.22	100.984	101.619	86.8593
1269.18	100.902	101.659	86.8917
1270.15	100.848	101.702	86.7991
1271.11	100.887	101.68	86.7465
1272.08	100.854	101.64	86.7266
1273.04	100.739	101.662	86.6856
1274	100.652	101.693	86.6298
1274.97	100.705	101.709	86.5393
1275.93	100.742	101.66	86.5007
1276.9	100.6	101.671	86.4865
1277.86	100.518	101.691	86.3594
1278.83	100.539	101.648	86.2531
1279.79	100.537	101.59	86.2005
1280.76	100.424	101.541	86.0739
1281.72	100.345	101.488	85.9296
1282.68	100.375	101.422	85.9054
1283.65	100.327	101.345	85.8544
1284.61	100.209	101.241	85.7144
1285.58	100.131	101.171	85.5941
1286.54	100.118	101.13	85.4739
1287.51	100.13	101.093	85.3364
1288.47	100.076	101.053	85.1847
1289.44	99.9975	100.979	85.0786
1290.4	99.956	100.878	85.0288
1291.36	99.9169	100.772	84.9295
1292.33	99.8871	100.669	84.8006
1293.29	99.8435	100.588	84.7
1294.26	99.7777	100.517	84.6265
1295.22	99.6806	100.492	84.5827
1296.19	99.6122	100.481	84.5308
1297.15	99.588	100.42	84.4693
1298.12	99.5684	100.338	84.36
1299.08	99.5323	100.252	84.2932
1300.04	99.4216	100.196	84.2797
1301.01	99.3796	100.166	84.1961
1301.97	99.4215	100.136	84.1231
1302.94	99.3757	100.139	84.1
1303.9	99.2535	100.101	84.0755
1304.87	99.1575	100.039	83.995
1305.83	99.1553	100.036	83.94
1306.8	99.1768	100.03	83.9266
1307.76	99.1262	99.9976	83.8735
1308.72	99.0531	99.9327	83.7978
1309.69	99.0228	99.9163	83.7374
1310.65	99.0442	99.8781	83.6985
1311.62	99.04	99.839	83.6818
1312.58	99.016	99.7942	83.5912
1313.55	98.9744	99.6855	83.5131
1314.51	98.9389	99.6728	83.4441
1315.47	98.8522	99.7165	83.3554
1316.44	98.8797	99.6792	83.2714
1317.4	98.9667	99.611	83.1552
1318.37	98.9711	99.5636	83.0649
1319.33	98.86	99.5719	82.9128
1320.3	98.8504	99.618	82.7896
1321.26	98.8705	99.6043	82.6954
1322.23	98.861	99.5846	82.622
1323.19	98.8617	99.5663	82.5365
1324.15	98.8893	99.5933	82.3934
1325.12	98.9485	99.6363	82.268
1326.08	98.9823	99.6413	82.1988
1327.05	98.9301	99.6903	82.1526
1328.01	98.8817	99.7936	82.0834
1328.98	98.918	99.7993	81.9621
1329.94	98.9533	99.7924	81.9494
1330.91	98.9376	99.8246	81.949
1331.87	98.9663	99.9131	81.8654
1332.83	99.0381	99.9856	81.8004
1333.8	99.087	99.9782	81.7402
1334.76	99.0886	100.01	81.6786
1335.73	99.1248	99.994	81.6838
1336.69	99.1815	100.02	81.6598
1337.66	99.2068	100.041	81.5828
1338.62	99.2117	100.036	81.4511
1339.59	99.2017	100.04	81.3724
1340.55	99.2257	100.004	81.317
1341.51	99.229	100.068	81.2782
1342.48	99.2853	100.065	81.2171
1343.44	99.335	100.049	81.0372
1344.41	99.4197	100.075	80.8373
1345.37	99.4417	100.09	80.6985
1346.34	99.3993	100.055	80.5862
1347.3	99.4283	100.002	80.4278
1348.27	99.5455	99.9517	80.1758
1349.23	99.583	99.9604	80.0126
1350.19	99.5465	99.9897	79.8381
1351.16	99.538	99.989	79.5846
1352.12	99.6549	99.9666	79.3686
1353.09	99.7311	99.9315	79.1902
1354.05	99.7452	99.8378	78.9639
1355.02	99.7856	99.7556	78.703
1355.98	99.8141	99.7617	78.4855
1356.95	99.8417	99.7797	78.2997
1357.91	99.8178	99.7541	78.0854
1358.87	99.8206	99.7099	77.9077
1359.84	99.9424	99.5792	77.7318
1360.8	100.017	99.4367	77.5469
1361.77	100.006	99.3576	77.3497
1362.73	100.025	99.238	77.1702
1363.7	99.9612	99.3491	76.9111
1364.66	100.018	99.3108	76.7283
1365.63	100.078	99.1866	76.5849
1366.59	100.082	99.0908	76.4139
1367.55	100.154	98.9347	76.161
1368.52	100.209	98.8388	75.8752
1369.48	100.151	98.8305	75.5642
1370.45	100.189	98.767	75.2544
1371.41	100.286	98.6368	74.9399
1372.38	100.359	98.4852	74.6442
1373.34	100.42	98.3589	74.2268
1374.3	100.268	98.3841	73.7078
1375.27	100.226	98.4404	73.288
1376.23	100.284	98.4449	72.9757
1377.2	100.323	98.3907	72.6468
1378.16	100.33	98.4405	72.2284
1379.13	100.382	98.5731	71.8255
1380.09	100.405	98.665	71.4419
1381.06	100.348	98.6581	71.0783
1382.02	100.368	98.6433	70.7263
1382.98	100.441	98.6886	70.3833
1383.95	100.464	98.8243	70.0589
1384.91	100.4	98.8912	69.7192
1385.88	100.334	98.8911	69.4308
1386.84	100.398	98.8317	69.189
1387.81	100.25	99.1526	69.0187
1388.77	100.163	99.4139	68.8949
1389.74	100.265	99.4032	68.8327
1390.7	100.269	99.4944	68.8198
1391.66	100.284	99.6222	68.9078
1392.63	100.275	99.7192	69.0386
1393.59	100.389	99.6787	69.0864
1394.56	100.327	99.8009	69.1544
1395.52	100.003	100.082	69.4843
1396.49	100.009	100.109	69.8179
1397.45	100.102	100.032	70.0908
1398.42	100.202	99.9374	70.3646
1399.38	100.108	100.146	70.7189
1400.34	99.9201	100.334	71.1228
1401.31	99.9479	100.201	71.4811
1402.27	100.023	100.173	71.8047
1403.24	100.026	100.175	72.1369
1404.2	100.02	100.043	72.4433
1405.17	99.9422	100.032	72.732
1406.13	99.875	100.122	73.1342
1407.1	99.9641	100.065	73.5237
1408.06	99.9831	99.941	73.9018
1409.02	99.9644	99.8207	74.2466
1409.99	99.9589	99.7448	74.5869
1410.95	99.9721	99.6549	74.9583
1411.92	99.8469	99.6358	75.2648
1412.88	99.7888	99.5587	75.5921
1413.85	99.8288	99.4806	75.9474
1414.81	99.8923	99.4113	76.2761
1415.78	99.9368	99.2977	76.5525
1416.74	99.9283	99.1845	76.8707
1417.7	99.8311	99.1308	77.1815
1418.67	100.058	98.8707	77.4213
1419.63	99.7067	99.149	77.7216
1420.6	99.3684	99.4538	78.2166
1421.56	99.6685	99.296	78.5528
1422.53	99.8068	99.2394	78.8694
1423.49	99.7811	99.125	79.1214
1424.45	99.4927	99.3075	79.3737
1425.42	99.5629	99.4179	79.6973
1426.38	99.6856	99.4671	79.9911
1427.35	99.6412	99.5045	80.2603
1428.31	99.6391	99.5155	80.4622
1429.28	99.7294	99.4872	80.6626
1430.24	99.5542	99.6418	80.8943
1431.21	99.462	99.7425	81.1308
1432.17	99.581	99.6571	81.2929
1433.13	99.5918	99.7352	81.4496
1434.1	99.5793	99.8946	81.6553
1435.06	99.626	99.8904	81.809
1436.03	99.8521	99.6254	81.8487
1436.99	99.3118	99.9753	81.8951
1437.96	98.9896	100.304	82.1279
1438.92	99.2753	100.155	82.282
1439.89	99.3631	100.164	82.3495
1440.85	99.3822	100.195	82.4196
1441.81	99.3083	100.235	82.466
1442.78	99.2829	100.278	82.4627
1443.74	99.2903	100.313	82.4022
1444.71	99.32	100.311	82.4179
1445.67	99.2949	100.366	82.4112
1446.64	99.2861	100.346	82.3621
1447.6	99.3219	100.348	82.2445
1448.57	99.1331	100.601	82.0988
1449.53	99.087	100.627	82.0619
1450.49	99.1486	100.507	81.9675
1451.46	99.1444	100.424	81.7975
1452.42	99.1252	100.475	81.6632
1453.39	99.078	100.569	81.542
1454.35	99.1313	100.488	81.4137
1455.32	99.2555	100.399	81.2741
1456.28	99.6199	100.253	81.1052
1457.25	98.9889	100.656	80.7516
1458.21	98.6102	100.743	80.5912
1459.17	98.6217	100.784	80.5417
1460.14	98.7226	100.841	80.546
1461.1	98.8881	100.804	80.5599
1462.07	98.9179	100.82	80.5095
1463.03	98.9522	100.828	80.4841
1464	99.1551	100.723	80.5033
1464.96	99.0072	100.771	80.4086
1465.93	98.5603	101.098	80.3658
1466.89	98.7507	101.093	80.4698
1467.85	98.8989	101.08	80.5584
1468.82	98.9647	101.126	80.6711
1469.78	98.9253	101.227	80.8253
1470.75	99.0485	101.156	80.9535
1471.71	99.2717	101.052	81.0367
1472.68	98.9667	101.306	81.1757
1473.64	98.5849	101.532	81.3337
1474.6	98.5132	101.608	81.615
1475.57	98.8766	101.419	81.784
1476.53	98.7601	101.57	81.889
1477.5	98.6113	101.753	82.1277
1478.46	98.7499	101.739	82.3407
1479.43	98.7837	101.776	82.4882
1480.39	98.8534	101.809	82.6609
1481.36	98.8221	101.862	82.814
1482.32	98.7625	101.94	83.0075
1483.28	98.8262	101.959	83.2636
1484.25	98.8556	101.982	83.4801
1485.21	98.8371	101.999	83.6513
1486.18	98.926	101.971	83.8698
1487.14	98.9981	101.978	84.0373
1488.11	98.7948	102.107	84.207
1489.07	98.9495	101.98	84.4368
1490.04	99.0022	101.95	84.641
1491	98.6568	102.21	84.7904
1491.96	98.6692	102.306	85.081
1492.93	98.8205	102.26	85.3254
1493.89	98.8933	102.261	85.5325
1494.86	99.0909	102.196	85.7374
1495.82	99.3713	102.084	85.9604
1496.79	98.8389	102.369	86.0131
1497.75	98.9064	102.29	86.1322
1498.72	99.1615	102.187	86.2537
1499.68	98.8233	102.437	86.3826
1500.64	98.9466	102.421	86.5632
1501.61	99.0544	102.41	86.6783
1502.57	99.1236	102.435	86.803
1503.54	99.2123	102.323	86.9856
1504.5	99.4631	102.105	87.1618
1505.47	99.7539	101.929	87.2791
1506.43	99.4745	102.023	87.0891
1507.4	98.8305	102.239	86.9751
1508.36	98.7599	102.274	87.1435
1509.32	99.0091	102.347	87.3552
1510.29	99.1322	102.45	87.4928
1511.25	99.3478	102.333	87.6589
1512.22	99.3695	102.274	87.68
1513.18	99.1486	102.377	87.7009
1514.15	99.3873	102.259	87.8081
1515.11	99.4948	102.163	87.832
1516.08	99.5467	102.095	87.862
1517.04	99.5316	102.023	87.8655
1518	99.0771	102.215	87.7876
1518.97	99.3334	102.142	87.9222
1519.93	99.6938	101.875	88.0321
1520.9	99.6892	101.818	87.9789
1521.86	99.3258	102.084	87.7865
1522.83	99.2561	102.1	87.7733
1523.79	99.3344	101.974	87.8618
1524.76	99.7149	101.701	88.0123
1525.72	99.5938	101.805	87.9061
1526.68	99.4571	101.886	87.8196
1527.65	99.5417	101.79	87.8067
1528.61	99.45	101.821	87.7119
1529.58	99.526	101.816	87.693
1530.54	99.6649	101.693	87.7226
1531.51	99.6568	101.563	87.6394
1532.47	99.7487	101.387	87.6256
1533.43	99.8707	101.335	87.5077
1534.4	99.3329	101.71	87.1999
1535.36	99.4476	101.58	87.284
1536.33	99.6393	101.448	87.3646
1537.29	99.8671	101.347	87.4492
1538.26	100.259	101.081	87.5241
1539.22	100.303	100.987	87.3268
1540.19	99.3053	101.346	86.9783
1541.15	99.4343	101.265	87.0291
1542.11	99.6588	101.235	87.0194
1543.08	99.3952	101.316	86.916
1544.04	99.6356	101.055	87.0164
1545.01	99.7622	100.972	86.9777
1545.97	99.4444	101.196	86.8493
1546.94	99.5966	101.156	86.8756
1547.9	99.8475	101.056	86.8683
1548.87	100.041	100.933	86.8106
1549.83	100.047	100.884	86.6451
1550.79	99.6699	101.059	86.4612
1551.76	99.7156	100.972	86.4769
1552.72	99.9234	100.829	86.4368
1553.69	100.212	100.587	86.3955
1554.65	99.8328	100.718	86.0977
1555.62	99.6619	100.81	86.0023
1556.58	100.189	100.44	86.0911
1557.55	100.678	100.012	86.1132
1558.51	100.126	100.167	85.7718
1559.47	99.6718	100.227	85.4241
1560.44	99.2777	100.757	85.1481
1561.4	99.3877	100.801	85.2046
1562.37	99.7828	100.55	85.2058
1563.33	99.9393	100.471	85.0994
1564.3	100.103	100.372	84.9563
1565.26	99.9876	100.462	84.6803
1566.23	99.9256	100.453	84.4698
1567.19	99.998	100.289	84.3049
1568.15	100.184	100.024	84.1756
1569.12	100.434	99.7592	84.0074
1570.08	99.874	100.174	83.5817
1571.05	99.7044	100.303	83.4928
1572.01	100.031	100.133	83.4257
1572.98	100.063	100.065	83.2722
1573.94	100.048	100.019	83.1271
1574.91	100.254	99.7344	83.0555
1575.87	100.582	99.4653	82.9421
1576.83	99.7452	100.114	82.5747
1577.8	99.7022	99.9679	82.5485
1578.76	99.9072	99.7559	82.5424
1579.73	100.004	99.7004	82.5469
1580.69	100.078	99.6248	82.5214
1581.66	100.109	99.591	82.4442
1582.62	100.128	99.5859	82.3537
1583.58	100.156	99.5603	82.3228
1584.55	100.107	99.5889	82.323
1585.51	100.08	99.575	82.2868
1586.48	100.073	99.552	82.2148
1587.44	100.076	99.4968	82.1809
1588.41	100.084	99.5054	82.187
1589.37	100.074	99.4853	82.2431
1590.34	100.052	99.4386	82.1531
1591.3	100.081	99.4116	82.057
1592.26	100.082	99.4419	82.0866
1593.23	100.074	99.442	82.1219
1594.19	100.113	99.4648	82.1461
1595.16	100.124	99.5531	82.2025
1596.12	100.107	99.5491	82.2788
1597.09	100.081	99.5684	82.3429
1598.05	100.037	99.5784	82.3809
1599.02	100.036	99.5651	82.43
1599.98	100.076	99.6519	82.4855
1600.94	100.058	99.6683	82.5367
1601.91	99.9852	99.6831	82.6352
1602.87	100.06	99.7512	82.7572
1603.84	100.027	99.8565	82.8494
1604.8	99.9408	99.884	82.9193
1605.77	99.9456	99.9081	82.9927
1606.73	100.007	99.9701	83.085
1607.7	99.9785	100.024	83.1745
1608.66	99.9942	99.9901	83.2739
1609.62	99.9263	100.082	83.3915
1610.59	99.8816	100.226	83.5327
1611.55	99.9706	100.234	83.7588
1612.52	99.9186	100.249	83.9333
1613.48	99.8449	100.273	84.0097
1614.45	99.9256	100.273	84.1656
1615.41	100.187	100.105	84.3562
1616.38	100.465	99.9141	84.4659
1617.34	99.5148	100.584	84.3854
1618.3	99.539	100.596	84.6375
1619.27	99.8609	100.433	84.8869
1620.23	99.8195	100.397	85.0019
1621.2	99.8422	100.357	85.1221
1622.16	100.011	100.249	85.2524
1623.13	100.182	100.081	85.463
1624.09	99.6161	100.457	85.5029
1625.06	99.5806	100.519	85.5892
1626.02	99.8227	100.391	85.7085
1626.98	99.9637	100.196	85.8432
1627.95	99.8031	100.251	85.8701
1628.91	99.5692	100.374	85.8789
1629.88	99.7608	100.245	86.0646
1630.84	99.8378	100.196	86.2054
1631.81	99.7283	100.176	86.281
1632.77	99.7066	100.131	86.3607
1633.74	99.9624	99.9677	86.4855
1634.7	100.501	99.5746	86.6711
1635.66	99.9859	99.9308	86.5791
1636.63	99.2356	100.304	86.6506
1637.59	99.6172	100.064	86.8293
1638.56	99.6415	100.136	86.905
1639.52	99.7886	99.919	87.1304
1640.49	99.8568	99.833	87.3041
1641.45	99.8732	99.8548	87.4759
1642.41	99.835	99.8772	87.6639
1643.38	99.8596	99.8669	87.8516
1644.34	99.9816	99.7456	88.0579
1645.31	100.383	99.5057	88.282
1646.27	100.169	99.7439	88.3131
1647.24	99.7014	99.8228	88.3387
1648.2	99.6591	99.8002	88.5166
1649.17	99.6664	99.9608	88.7423
1650.13	99.9084	99.8368	88.9769
1651.09	100.198	99.5583	89.1814
1652.06	100.851	99.0698	89.4222
1653.02	100.859	99.3954	89.3868
1653.99	99.3612	100.256	89.2056
1654.95	99.457	100.274	89.4673
1655.92	99.7745	100.161	89.8448
1656.88	100.061	100.004	90.0907
1657.85	100.12	100.035	90.2142
1658.81	100.149	100.079	90.3297
1659.77	100.193	100.118	90.4419
1660.74	100.303	100.146	90.6074
1661.7	100.426	100.069	90.8579
1662.67	100.43	100.117	90.9605
1663.63	99.9755	100.572	90.8756
1664.6	100.154	100.654	91.1219
1665.56	100.326	100.68	91.3004
1666.53	100.283	100.645	91.4625
1667.49	100.318	100.617	91.6635
1668.45	100.536	100.608	91.8471
1669.42	100.247	101.005	91.8896
1670.38	100.012	101.234	91.9271
1671.35	100.32	101.104	92.1519
1672.31	100.212	101.264	92.3303
1673.28	100.252	101.311	92.547
1674.24	100.566	101.276	92.7655
1675.21	100.704	101.424	92.8113
1676.17	100.012	101.996	92.6938
1677.13	100.225	101.988	92.9651
1678.1	100.399	101.97	93.16
1679.06	100.521	101.955	93.3488
1680.03	100.631	102.013	93.5342
1680.99	100.426	102.251	93.6167
1681.96	100.558	102.244	93.7673
1682.92	100.99	102.053	93.9633
1683.89	101.21	102.086	94.0069
1684.85	100.341	102.688	93.8384
1685.81	99.8173	102.932	93.8522
1686.78	100.318	102.824	94.1338
1687.74	100.672	102.785	94.3686
1688.71	100.577	102.938	94.5041
1689.67	100.574	103.045	94.5953
1690.64	100.585	103.084	94.631
1691.6	100.576	103.148	94.7078
1692.56	100.613	103.185	94.8213
1693.53	100.555	103.249	94.8648
1694.49	100.789	103.112	94.9975
1695.46	101.27	102.955	95.1208
1696.42	100.324	103.404	94.5815
1697.39	100.207	103.472	94.7316
1698.35	100.583	103.398	95.0727
1699.32	101.171	103.1	95.4192
1700.28	101.409	103.013	95.5505
1701.24	99.6525	103.846	94.8021
1702.21	100.182	103.645	95.0841
1703.17	100.674	103.534	95.3429
1704.14	100.855	103.525	95.442
1705.1	100.644	103.671	95.326
1706.07	100.732	103.602	95.3956
1707.03	100.599	103.666	95.3102
1708	100.554	103.731	95.4174
1708.96	100.672	103.717	95.5279
1709.92	100.739	103.704	95.4918
1710.89	100.688	103.782	95.4291
1711.85	100.693	103.798	95.4989
1712.82	100.732	103.724	95.5505
1713.78	100.772	103.617	95.6123
1714.75	100.855	103.607	95.6418
1715.71	100.586	103.781	95.5008
1716.68	100.835	103.671	95.6297
1717.64	101.065	103.61	95.7525
1718.6	100.433	103.885	95.3859
1719.57	100.367	104	95.417
1720.53	100.556	103.976	95.6079
1721.5	100.67	103.924	95.7227
1722.46	100.733	103.915	95.7544
1723.43	100.741	103.975	95.7017
1724.39	100.589	104.01	95.5853
1725.36	100.667	103.945	95.6261
1726.32	100.775	103.926	95.6472
1727.28	100.674	103.928	95.7218
1728.25	100.617	103.98	95.7394
1729.21	100.837	103.945	95.7463
1730.18	100.775	103.935	95.6144
1731.14	100.555	103.957	95.5114
1732.11	100.758	103.894	95.6523
1733.07	101.134	103.784	95.8158
1734.04	101.249	103.802	95.6167
1735	100.357	104.018	95.3194
1735.96	100.309	104.017	95.4923
1736.93	100.665	104.002	95.6745
1737.89	100.755	104.042	95.7445
1738.86	100.971	103.921	95.9411
1739.82	100.906	103.88	95.8751
1740.79	100.442	104.062	95.6011
1741.75	100.742	103.999	95.818
1742.71	100.984	103.976	95.944
1743.68	100.745	104.081	95.8523
1744.64	100.653	104.1	95.9269
1745.61	100.803	104.035	96.0327
1746.57	100.832	103.997	96.0322
1747.54	100.79	103.935	96.006
1748.5	100.854	103.928	96.078
1749.47	100.751	104.091	95.9433
1750.43	100.958	104.018	96.0692
1751.39	100.868	103.965	96.1512
1752.36	100.431	104.115	95.9812
1753.32	100.686	104.084	96.1168
1754.29	100.758	104.111	96.1933
1755.25	100.815	104.1	96.2658
1756.22	100.992	104.002	96.2496
1757.18	100.917	104.005	96.0442
1758.15	100.658	104.088	96.0702
1759.11	100.686	104.042	96.2565
1760.07	100.723	104.092	96.3654
1761.04	101.025	104.084	96.4726
1762	100.851	104.134	96.3186
1762.97	100.439	104.157	96.1576
1763.93	100.57	104.051	96.3075
1764.9	100.666	104.065	96.409
1765.86	100.702	104.125	96.4281
1766.83	100.804	104.077	96.4689
1767.79	100.951	104.022	96.5415
1768.75	100.645	104.12	96.4226
1769.72	100.608	104.09	96.446
1770.68	100.897	103.987	96.4866
1771.65	100.958	103.916	96.5285
1772.61	100.84	104.012	96.5216
1773.58	100.351	104.268	96.2364
1774.54	100.602	104.181	96.449
1775.51	100.778	104.158	96.5941
1776.47	100.647	104.217	96.4901
1777.43	100.7	104.148	96.5288
1778.4	100.727	104.113	96.5647
1779.36	100.722	104.148	96.6216
1780.33	100.768	104.055	96.6786
1781.29	100.648	104.127	96.4849
1782.26	100.684	104.176	96.4277
1783.22	100.733	104.124	96.5288
1784.19	100.843	104.115	96.6248
1785.15	100.783	104.185	96.5573
1786.11	100.623	104.212	96.5159
1787.08	100.734	104.127	96.5902
1788.04	100.798	104.147	96.6349
1789.01	100.799	104.184	96.6172
1789.97	100.897	104.145	96.648
1790.94	100.932	104.093	96.5569
1791.9	100.952	103.982	96.5646
1792.87	100.724	104.135	96.467
1793.83	100.396	104.216	96.305
1794.79	100.711	104.066	96.535
1795.76	100.792	104.074	96.6197
1796.72	100.644	104.214	96.5181
1797.69	100.666	104.235	96.4778
1798.65	100.887	104.148	96.635
1799.62	100.849	104.073	96.6779
1800.58	100.671	104.138	96.5169
1801.54	100.765	104.144	96.5614
1802.51	100.674	104.162	96.5552
1803.47	100.611	104.172	96.4537
1804.44	100.69	104.01	96.5681
1805.4	100.715	104.009	96.6137
1806.37	100.736	104.147	96.5968
1807.33	100.774	104.142	96.5658
1808.3	100.736	104.058	96.4776
1809.26	100.758	104.043	96.5575
1810.22	100.784	103.997	96.641
1811.19	100.688	104.055	96.4385
1812.15	100.706	104.177	96.3975
1813.12	100.715	104.136	96.5103
1814.08	100.728	104.143	96.5714
1815.05	100.781	104.181	96.5589
1816.01	100.788	104.174	96.508
1816.98	100.8	104.193	96.549
1817.94	100.696	104.223	96.5926
1818.9	100.724	104.253	96.628
1819.87	100.773	104.198	96.6829
1820.83	100.86	104.106	96.5628
1821.8	100.908	104.126	96.4867
1822.76	100.803	104.151	96.492
1823.73	100.739	104.088	96.5537
1824.69	100.931	104.022	96.6556
1825.66	100.715	104.26	96.5057
1826.62	100.635	104.317	96.4127
1827.58	100.877	104.217	96.5152
1828.55	100.906	104.196	96.6328
1829.51	100.886	104.149	96.6053
1830.48	100.614	104.256	96.4514
1831.44	100.564	104.252	96.5507
1832.41	100.731	104.091	96.5814
1833.37	100.728	104.025	96.4738
1834.34	100.836	104.134	96.3632
1835.3	100.942	104.235	96.4354
1836.26	100.889	104.182	96.4433
1837.23	100.804	104.182	96.3712
1838.19	100.813	104.285	96.4088
1839.16	100.862	104.357	96.46
1840.12	100.807	104.316	96.4066
1841.09	100.85	104.237	96.4873
1842.05	100.973	104.125	96.449
1843.02	101.147	103.944	96.4692
1843.98	101.191	103.815	96.4454
1844.94	100.521	104.132	96.2333
1845.91	100.61	104.215	96.3865
1846.87	100.815	104.05	96.5849
1847.84	100.802	104.117	96.5953
1848.8	100.783	104.211	96.4202
1849.77	100.776	104.052	96.4235
1850.73	100.747	104.025	96.4944
1851.69	100.81	104.143	96.488
1852.66	100.803	104.214	96.3862
1853.62	100.734	104.186	96.3187
1854.59	100.767	104.208	96.3456
1855.55	100.822	104.236	96.3603
1856.52	100.811	104.199	96.4081
1857.48	100.773	104.221	96.3026
1858.45	100.687	104.226	96.3053
1859.41	100.654	104.258	96.3854
1860.37	100.639	104.243	96.2785
1861.34	100.606	104.264	96.1908
1862.3	100.688	104.238	96.2258
1863.27	100.794	104.158	96.337
1864.23	100.779	104.098	96.4153
1865.2	100.816	104.053	96.2914
1866.16	100.916	104.049	96.1162
1867.13	100.9	103.946	96.2049
1868.09	100.922	103.931	96.3115
1869.05	101.027	103.973	96.1836
1870.02	100.744	104.025	96.0976
1870.98	100.616	104.243	96.2402
1871.95	100.773	104.289	96.3832
1872.91	100.878	104.24	96.2171
1873.88	100.795	104.197	96.2645
1874.84	100.683	104.128	96.4008
1875.81	100.591	104.089	96.4485
1876.77	100.594	104.047	96.3712
1877.73	100.834	104.154	96.3013
1878.7	100.944	104.123	96.2986
1879.66	100.857	104.105	96.2906
1880.63	100.817	104.115	96.2374
1881.59	100.788	104.18	96.2712
1882.56	100.682	104.369	96.4205
1883.52	100.586	104.429	96.404
1884.49	100.661	104.355	96.1549
1885.45	100.766	104.109	96.0153
1886.41	100.835	104.076	96.0519
1887.38	100.735	104.277	96.2356
1888.34	100.75	104.18	96.439
1889.31	100.875	103.994	96.4485
1890.27	100.736	104.038	96.1803
1891.24	100.755	104.195	96.1408
1892.2	100.809	104.232	96.0927
1893.17	100.739	104.484	96.004
1894.13	100.785	104.415	95.9415
1895.09	100.76	104.056	95.971
1896.06	100.658	104.107	95.9663
1897.02	100.605	104.148	96.0554
1897.99	100.558	104.184	96.2368
1898.95	100.614	104.269	96.1888
1899.92	100.645	104.131	96.0462
1900.88	100.612	104.217	96.1546
1901.85	100.783	104.393	96.2067
1902.81	100.867	104.346	96.3616
1903.77	100.739	104.329	96.3923
1904.74	100.819	104.272	96.2073
1905.7	100.865	104.199	96.2095
1906.67	100.848	104.221	96.1197
1907.63	100.902	104.192	95.9688
1908.6	100.859	104.18	96.0666
1909.56	100.888	104.318	96.2714
1910.52	100.941	104.288	96.3538
1911.49	100.93	104.132	96.2122
1912.45	100.875	104.161	96.2279
1913.42	100.782	104.226	96.1972
1914.38	100.776	104.292	96.0406
1915.35	100.812	104.038	95.7716
1916.31	100.763	103.849	96.0597
1917.28	101.025	103.914	96.4345
1918.24	100.945	104.126	96.382
1919.2	100.91	104.139	96.1039
1920.17	100.848	104.104	96.1911
1921.13	100.264	104.172	96.2602
1922.1	100.341	104.228	96.1813
1923.06	100.63	104.409	96.2731
1924.03	100.613	104.393	96.1789
1924.99	100.796	104.437	96.2351
1925.96	100.76	104.592	96.3749
1926.92	100.642	104.395	96.1913
1927.88	100.491	104.169	96.1195
1928.85	100.441	104.272	96.2129
1929.81	100.841	104.357	96.2689
1930.78	101.096	104.374	96.2853
1931.74	101.024	104.18	96.4723
1932.71	101.023	104.465	96.4675
1933.67	100.956	104.846	96.3391
1934.64	101.009	104.741	96.4087
1935.6	100.837	104.308	96.2083
1936.56	100.375	104.167	95.967
1937.53	100.393	104.218	95.9655
1938.49	100.663	104.247	96.2085
1939.46	100.772	104.148	96.2833
1940.42	100.702	103.935	96.3893
1941.39	100.81	103.79	96.598
1942.35	100.946	103.676	96.4476
1943.32	100.52	104.042	96.0653
1944.28	100.493	104.14	95.9817
1945.24	100.818	103.897	96.3289
1946.21	101.059	103.692	96.2942
1947.17	100.614	104.057	95.9251
1948.14	100.479	104.806	96.0696
1949.1	100.851	105.471	96.3756
1950.07	101.115	105.003	96.6025
1951.03	100.698	104.37	96.8504
1952	100.559	104.431	96.6996
1952.96	100.75	104.695	96.3988
1953.92	100.887	104.447	96.3242
1954.89	101.129	104.139	96.3566
1955.85	100.738	104.444	96.5147
1956.82	101.053	104.85	96.6866
1957.78	101.395	105.161	96.7444
1958.75	101.025	104.821	96.8034
1959.71	100.347	104.277	96.8791
1960.67	100.526	105.248	96.1791
1961.64	101.145	105.583	95.9028
1962.6	101.779	104.976	96.2379
1963.57	101.337	105.04	96.7062
1964.53	100.401	105.054	97.0726
1965.5	100.564	104.549	96.8351
1966.46	101.101	104.229	96.1728
1967.43	100.909	104.747	95.6876
1968.39	100.283	105.13	95.7727
1969.35	100.481	105.215	96.2975
1970.32	101.472	105.138	97.1043
1971.28	101.144	104.374	97.3986
1972.25	100.461	104.832	97.7737
1973.21	100.637	105.382	97.5897
1974.18	100.712	104.726	97.4061
1975.14	101.062	104.644	97.4474
1976.11	101.548	104.791	97.4468
1977.07	101.23	105.184	97.5585
1978.03	100.866	105.049	97.1376
1979	101.557	105.111	97.5244
1979.96	101.439	105.511	98.259
1980.93	101.051	105.169	97.9645
1981.89	101.52	104.711	97.2292
1982.86	101.483	104.318	96.6093
1983.82	100.834	104.469	96.8264
1984.79	100.297	104.911	97.2847
1985.75	100.46	104.826	96.9274
1986.71	100.713	105.176	96.7511
1987.68	100.551	105.556	97.0188
1988.64	100.094	105.201	97.4592
1989.61	99.9303	104.654	97.1237
1990.57	100.489	105.008	96.5655
1991.54	100.635	105.263	96.7655
1992.5	100.561	104.947	96.1994
1993.47	100.596	104.275	95.9141
1994.43	100.973	104.405	96.5203
1995.39	101.038	105.147	96.5246
1996.36	101.023	105.634	96.5473
1997.32	101.18	105.402	97.1497
1998.29	100.989	105.058	97.5878
1999.25	100.885	104.705	97.0717
2000.22	100.858	104.283	96.8261
2001.18	100.342	103.892	96.8558
2002.15	100.583	103.762	96.6986
2003.11	100.731	104.186	96.6166
2004.07	100.449	104.85	96.5936
2005.04	100.442	104.602	96.3725
2006	100.421	103.905	96.8064
2006.97	100.346	104.098	97.4311
2007.93	100.784	104.742	97.3835
2008.9	100.641	104.611	97.4441
2009.86	101.385	104.892	97.0008
2010.82	101.229	104.574	96.1331
2011.79	100.764	104.096	95.647
2012.75	100.873	104.439	95.9142
2013.72	100.823	105.276	96.4952
2014.68	100.514	105.788	96.911
2015.65	100.902	106.325	97.1
2016.61	100.959	106.699	97.2226
2017.58	101.257	105.522	96.7987
2018.54	101.593	104.721	96.3317
2019.5	101.364	104.947	96.4549
2020.47	101.024	105.175	96.9778
2021.43	101.24	105.149	97.0948
2022.4	101.562	105.857	96.3394
2023.36	100.575	105.542	96.4893
2024.33	99.6117	105.648	97.7308
2025.29	100.21	105.672	96.8531
2026.26	101.179	105.479	96.4446
2027.22	100.897	105.405	97.2128
2028.18	100.798	105.224	97.4802
2029.15	101.261	104.748	97.0854
2030.11	101.546	104.655	97.0655
2031.08	101.479	104.8	96.7987
2032.04	101.551	105.318	96.5341
2033.01	101.892	105.305	96.4535
2033.97	101.482	104.614	96.9473
2034.94	101.287	104.574	97.5272
2035.9	100.503	104.789	97.2307
2036.86	100.073	104.302	96.9037
2037.83	100.358	103.905	97.1755
2038.79	100.312	104.961	96.9243
2039.76	100.24	105.505	96.3524
2040.72	100.813	104.802	96.618
2041.69	101.274	104.638	96.6082
2042.65	101.273	104.836	96.3923
2043.62	100.955	105.109	96.4535
2044.58	100.374	105.117	96.1758
2045.54	100.491	105.408	96.7105
2046.51	101.137	105.423	97.3972
2047.47	101.5	104.22	97.116
2048.44	101.383	103.582	96.7989
2049.4	100.696	104.178	97.2886
2050.37	100.715	104.752	97.8071
2051.33	100.769	104.952	97.3284
2052.3	101.015	104.814	96.7402
2053.26	100.919	104.682	96.3991
2054.22	100.655	104.592	96.6103
2055.19	100.317	104.461	96.5719
2056.15	100.475	104.182	96.2427
2057.12	100.857	104.121	96.032
2058.08	101.066	104.223	95.9549
2059.05	101.18	104.367	96.0612
2060.01	101.308	104.235	96.0632
2060.98	101.064	104.185	96.2554
2061.94	100.635	104.469	96.654
2062.9	100.58	104.495	96.6626
2063.87	100.724	104.809	96.4313
2064.83	101.121	104.588	96.2841
2065.8	101.148	104.571	96.2796
2066.76	100.937	104.61	96.2003
2067.73	100.98	104.21	95.9777
2068.69	100.748	104.04	96.0562
2069.65	100.73	104.01	96.2795
2070.62	100.689	103.971	96.2008
2071.58	100.565	103.946	95.7947
2072.55	100.736	103.985	95.774
2073.51	101.035	104.235	95.9278
2074.48	100.944	104.068	96.4095
2075.44	100.966	103.966	96.5649
2076.41	100.84	104.131	96.2429
2077.37	100.787	104.283	95.9988
2078.33	100.808	104.116	95.9479
2079.3	101.118	104.074	95.6947
2080.26	101.22	104.232	95.3641
2081.23	101.113	104.428	95.3659
2082.19	100.784	104.577	95.5966
2083.16	100.708	104.481	95.8891
2084.12	100.698	104.142	95.8552
2085.09	100.403	103.958	95.6932
2086.05	100.469	104.079	95.6212
2087.01	100.788	104.193	95.6618
2087.98	100.785	103.983	95.9245
2088.94	100.979	104.032	95.7961
2089.91	101.106	103.966	95.551
2090.87	100.673	103.893	95.9209
2091.84	100.376	104.003	96.0688
2092.8	100.492	104.15	95.6696
2093.77	100.69	104.205	95.5571
2094.73	100.783	103.965	95.5513
2095.69	100.953	103.829	95.6103
2096.66	101.065	103.967	95.7873
2097.62	101	103.983	96.2127
2098.59	100.869	104.116	96.1944
2099.55	100.887	104.15	95.9034
2100.52	101.211	104.068	95.8458
2101.48	101.229	104.224	95.78
2102.45	100.91	104.147	95.5265
2103.41	100.59	103.921	95.3981
2104.37	100.943	103.806	95.3969
2105.34	101.048	103.774	95.5318
2106.3	100.79	103.729	95.6343
2107.27	100.811	103.993	95.7452
2108.23	101.1	104.047	95.5265
2109.2	101.058	103.797	95.3379
2110.16	100.624	103.841	95.5564
2111.13	100.393	103.85	95.5034
2112.09	100.733	103.707	95.2107
2113.05	100.737	103.787	95.291
2114.02	100.578	103.759	95.5128
2114.98	100.674	103.695	95.3135
2115.95	100.793	103.854	95.1698
2116.91	100.662	103.8	95.3388
2117.88	100.706	103.802	95.5428
2118.84	100.68	103.769	95.4589
2119.8	100.907	103.63	95.5401
2120.77	100.889	103.292	95.4069
2121.73	100.991	103.03	95.1989
2122.7	100.991	103.26	95.2885
2123.66	100.741	103.511	95.6086
2124.63	100.571	103.596	95.5644
2125.59	100.979	103.532	95.5548
2126.56	100.973	103.367	95.7695
2127.52	100.573	103.437	95.5243
2128.48	100.607	103.671	95.0964
2129.45	100.804	103.66	95.39
2130.41	100.924	103.571	95.7708
2131.38	100.881	103.886	95.8783
2132.34	100.891	103.707	95.9276
2133.31	101.059	103.631	95.8856
2134.27	100.727	103.894	95.8193
2135.24	100.72	103.911	95.8326
2136.2	101.118	103.672	95.8806
2137.16	100.981	103.817	95.7506
2138.13	100.611	104.238	95.538
2139.09	100.661	104.691	95.629
2140.06	101.034	103.807	96.3904
2141.02	101.304	102.757	96.5089
2141.99	101.368	103.315	96.1062
2142.95	101.459	104.251	96.0368
2143.92	101.225	104.332	95.8682
2144.88	101.105	103.864	96.0441
2145.84	101.24	103.634	96.2221
2146.81	101.336	103.762	96.2444
2147.77	101.342	104.127	95.9944
2148.74	102.037	104.778	95.7813
2149.7	101.596	104.957	95.936
2150.67	100.78	104.058	96.5632
2151.63	101.061	103.87	96.7808
2152.6	101.013	104.2	96.473
2153.56	101.415	104.692	95.8949
2154.52	101.846	104.593	95.9312
2155.49	101.206	104.026	96.7817
2156.45	100.999	104.574	97.3382
2157.42	101.401	105.1	98.0875
2158.38	101.305	105.31	98.1395
2159.35	100.312	104.656	97.8875
2160.31	99.3338	104.297	97.8784
2161.28	100.146	103.942	97.8126
2162.24	101.061	103.947	97.1298
2163.2	101.169	105.087	96.7291
2164.17	101.304	105.476	96.971
2165.13	101.461	104.723	97.037
2166.1	102.539	104.526	96.4942
2167.06	102.546	104.288	96.0908
2168.03	101.968	104.576	95.9165
2168.99	101.584	104.441	96.5797
2169.96	100.809	104.123	96.517
2170.92	100.802	104.265	95.4448
2171.88	101.204	104.098	95.0676
2172.85	101.584	104.364	95.0183
2173.81	101.673	104.204	95.0478
2174.78	101.033	103.364	95.5487
2175.74	100.939	103.608	95.9886
2176.71	101.394	103.972	95.5906
2177.67	101.657	103.743	95.0881
2178.63	101.539	103.359	95.2161
2179.6	101.351	103.474	95.9094
2180.56	101.102	104.4	95.7294
2181.53	100.923	104.74	95.4115
2182.49	101.25	104.265	95.4119
2183.46	101.45	103.61	95.2649
2184.42	101.172	103.58	95.9407
2185.39	101.363	104.21	96.4508
2186.35	101.475	104.089	96.5391
2187.31	102.027	103.919	96.6219
2188.28	101.939	103.881	95.8962
2189.24	101.374	103.672	95.3404
2190.21	101.237	103.765	95.3536
2191.17	101.35	104.044	95.1479
2192.14	100.736	104.587	95.0798
2193.1	100.565	104.719	95.3736
2194.07	101.132	104.632	95.6556
2195.03	101.611	104.044	95.5561
2195.99	101.251	103.835	95.2784
2196.96	101.058	103.67	95.5848
2197.92	101.142	103.632	95.8205
2198.89	101.115	104.202	95.5632
2199.85	101.486	104.466	95.0756
2200.82	101.617	104.229	95.0107
2201.78	101.314	103.779	94.9501
2202.75	101.22	103.646	95.0326
2203.71	101.078	103.671	95.7914
2204.67	101.049	103.797	96.0248
2205.64	101.243	103.792	95.7887
2206.6	101.109	103.647	95.9542
2207.57	100.787	103.791	96.028
2208.53	100.923	103.999	95.8411
2209.5	101.011	103.951	95.551
2210.46	100.913	104.144	94.9903
2211.43	100.641	103.964	94.8934
2212.39	101.095	103.522	95.3841
2213.35	101.278	103.603	95.2257
2214.32	101.16	103.699	94.9671
2215.28	101.08	103.3	94.9674
2216.25	100.938	103.142	95.7047
2217.21	100.906	103.39	96.039
2218.18	101.257	103.508	95.8797
2219.14	101.158	103.281	95.8902
2220.11	100.911	103.506	95.8503
2221.07	101.068	103.753	95.3685
2222.03	101.273	103.628	95.2962
2223	101.294	103.482	95.4724
2223.96	101.436	103.526	95.5553
2224.93	101.243	103.75	95.2612
2225.89	101.089	103.923	95.2337
2226.86	101.142	103.777	95.1118
2227.82	101.099	103.692	94.9194
2228.78	100.595	103.63	94.985
2229.75	100.727	103.519	95.3576
2230.71	101.114	103.868	95.504
2231.68	101.103	103.961	95.6094
2232.64	101.061	103.506	95.2829
2233.61	100.896	103.501	95.3939
2234.57	100.824	103.836	95.2507
2235.54	101.003	103.668	95.1919
2236.5	101.185	103.643	95.2193
2237.46	101.152	103.821	95.262
2238.43	100.732	103.758	95.0807
2239.39	100.962	103.344	94.8875
2240.36	100.895	103.33	95.0581
2241.32	100.668	103.65	95.0904
2242.29	100.622	103.676	94.8753
2243.25	100.924	103.724	95.0598
2244.22	100.988	103.907	95.0546
2245.18	100.888	103.798	95.0735
2246.14	100.905	103.356	95.1895
2247.11	101.005	103.236	95.2722
2248.07	100.637	103.669	94.8395
2249.04	100.715	103.857	94.7642
2250	100.852	103.658	94.8515
2250.97	101.082	103.405	94.7898
2251.93	101.102	103.238	94.6566
2252.9	101.034	103.255	94.555
2253.86	100.974	103.527	94.8422
2254.82	101.105	103.901	95.0746
2255.79	101.165	103.88	94.987
2256.75	101.305	103.586	95.0918
2257.72	101.271	103.494	95.074
2258.68	100.957	103.769	94.8913
2259.65	100.86	103.675	94.7244
2260.61	101.212	103.483	94.5726
2261.58	101.313	103.615	94.7273
2262.54	100.941	103.639	95.1495
2263.5	100.767	103.642	95.0121
2264.47	100.918	103.48	94.8659
2265.43	100.898	103.479	94.8239
2266.4	100.608	103.529	94.6535
2267.36	100.624	103.301	94.677
2268.33	101.008	103.282	94.7352
2269.29	101.051	103.394	94.6921
2270.26	101.053	103.247	94.8084
2271.22	100.755	103.353	94.7916
2272.18	100.803	103.676	94.6464
2273.15	100.931	103.858	94.5523
2274.11	100.881	103.868	94.6662
2275.08	100.824	103.864	94.5459
2276.04	100.924	103.79	94.4174
2277.01	100.825	103.674	94.5723
2277.97	100.934	103.583	94.8763
2278.93	100.851	103.622	94.8995
2279.9	100.763	103.677	94.7835
2280.86	100.861	103.514	94.7432
2281.83	101.048	103.484	94.9397
2282.79	100.976	103.466	94.9459
2283.76	100.786	103.404	94.8107
2284.72	100.683	103.356	94.7512
2285.69	100.92	103.323	94.6072
2286.65	101.037	103.275	94.5685
2287.61	100.987	103.33	94.6366
2288.58	100.86	103.277	94.57
2289.54	100.954	103.165	94.4626
2290.51	100.925	103.261	94.5149
2291.47	100.957	103.302	94.5448
2292.44	100.803	103.412	94.4925
2293.4	100.778	103.292	94.5856
2294.37	100.699	103.222	94.5193
2295.33	100.743	103.167	94.4119
2296.29	100.692	103.217	94.3831
2297.26	100.739	103.413	94.3558
2298.22	100.732	103.526	94.3009
2299.19	100.762	103.434	94.2515
2300.15	100.897	103.191	94.2644
2301.12	100.856	103.107	94.2642
2302.08	100.657	103.179	94.304
2303.05	100.674	103.255	94.1509
2304.01	100.841	103.315	94.0718
2304.97	100.998	103.257	94.0931
2305.94	100.835	103.249	93.9609
2306.9	100.917	103.239	93.9615
2307.87	100.715	103.203	93.8133
2308.83	101.04	103.035	93.8648
2309.8	100.613	103.155	93.7513
2310.76	100.812	102.952	94.0765
2311.73	100.635	102.952	93.9886
2312.69	100.852	103.007	94.0892
2313.65	100.569	103.118	93.8949
2314.62	100.781	102.931	93.9646
2315.58	100.694	102.963	93.7489
2316.55	100.777	102.974	93.8189
2317.51	100.657	103.142	93.6693
2318.48	100.616	103.055	93.6141
2319.44	100.595	103.073	93.4522
2320.41	100.9	103.107	93.5583
2321.37	100.942	103.029	93.6347
2322.33	100.538	102.813	93.4787
2323.3	100.466	102.759	93.1687
2324.26	100.519	102.87	93.056
2325.23	100.727	102.807	92.9827
2326.19	100.573	102.842	92.953
2327.16	100.633	102.983	92.9893
2328.12	100.619	102.994	93.0892
[truncated: 1,734 more rows]

## Sheet: Fig. 1e
BCFO			CBCFO
-23.5	-25.9	-19	32.1	36.5	26.3

## Sheet: Fig. 1f
BCFO				CBCFO
93.4318	103.433	99.7026	103.433	105.042	106.349	97.9571	90.6521
105.355	111.667	111.691	104.309	105.761	115.189	116.533	116.91
111.871	116.282	115.32	114.656	110.805	123.235	122.739	121.577
107.226	108.439	110.083	114.214	110.139	116.508	119.643	122.036
98.9733	97.0962	99.2543	89.8211	102.611	106.901	113.654	109.181
86.5153	76.3887	70.3331	91.6264	89.9549	96.8265	100.407	91.3493
