# Supplementary material for: Electromagnetic wireless remote control of mammalian transgene expression
Source: Nat Nanotechnol. 2025 May 5;20(8):1071–8. doi: 10.1038/s41565-025-01929-w (PMC12373504; doi:10.1038/s41565-025-01929-w)
Supplement: Supplementary file 6 — Statistical source data for Fig. 3. [file 41565_2025_1929_MOESM6_ESM.xlsx]

## Sheet: Fig. 3a
EMFS (mT)	Insulin (ug/mL)
0	0.367723	0.365985	0.413623	0.51271	0.471944	0.358902
9	1.27951	1.22033	1.17939	1.32499	1.17462	1.0938
12	1.95069	1.63502	1.50881	1.72649	1.81386	1.23066
15	2.11939	2.0985	1.87565	1.99792	1.78401	1.63483
18	2.22308	2.24726	2.21843	2.012	2.02637	2.23305
21	2.56785	2.69902	2.64432	2.45629	2.51522	2.64701

## Sheet: Fig. 3b
EMFS time (min)	Insulin (ug/mL)						1						3						5						7						Helmhorz coil
0	0.388636	0.294921	0.266549	0.21378	0.264536	0.346285																									1.3761015e+007*	1.4025146e+007*	1.5500213e+007*	1.4488608e+007*	1.4334343e+007*	1.1432531e+007*
1	2.00042	2.14969	2.03144	2.47364	2.4782	2.35254
3	3.05644	2.74103	2.58681	3.04432	2.62292	2.51832
5	2.59798	2.28021	2.3162	2.35398	2.38596	2.36153
7	1.66241	1.57074	1.56848	1.56017	1.58789	1.77379

## Sheet: Fig. 3c
Time (hour)	MFS (-)			MFS (+)
0	0.0025781	0.0101391	0.0132243	0.0121019	0.00734	0.01112
3	0.0411238	0.0466809	0.0402633	0.119295	0.131043	0.160391
6	0.0710258	0.0676052	0.0739814	0.339791	0.392442	0.448749
12	0.21581	0.149693	0.208869	1.00565	1.05145	1.40804
24	0.335676	0.311754	0.308204	2.40228	2.73108	2.6122
36	0.406482	0.418605	0.496612	3.35698	2.97707	3.40909

## Sheet: Fig. 3d
		EMFS (-)			EMFS (+)
Day 1	12h	0.144795	0.109935	0.045045	0.55461	0.903105	0.55524
	24h	0.24003	0.103425	0.161175	2.63802	2.3099	2.03637
Day 2	12h	0.043575	0.097335	0.0966	0.677355	1.15091	0.505365
	24h	0.16275	0.12957	0.14259	2.65481	2.71803	2.08887
Day 3	12h	0.147945	0.1071	0.15981	1.26019	0.85575	0.55011
	24h	0.309855	0.14826	0.16842	2.6858	2.53098	2.64369

## Sheet: Fig. 3e
Time (week)	EMFS (-)						EMFS (+)
1	89.4636	105.398	95.5043	106.023	103.211	100.399	88.9429	106.648	94.9835	105.815	102.066	111.96
2	92.4314	95.6481	107.663	97.2564	96.6887	110.312	93.3775	95.3642	107.285	96.9726	96.4049	100.946
3	96.8718	109.77	103.099	92.3351	109.325	88.599	96.427	91.1787	112.795	101.675	92.7798	96.427
4	98.7199	104.557	92.9852	103.738	100.051	99.9488	100.563	93.1797	86.3287	105.479	95.5453	87.5576
