# Supplementary material for: Electromagnetic wireless remote control of mammalian transgene expression
Source: Nat Nanotechnol. 2025 May 5;20(8):1071–8. doi: 10.1038/s41565-025-01929-w (PMC12373504; doi:10.1038/s41565-025-01929-w)
Supplement: Supplementary file 7 — Statistical source data for Fig. 4. [file 41565_2025_1929_MOESM7_ESM.xlsx]

## Sheet: Fig. 4c
EMFS time (min）	Insulin (μg/L)
0	0.0161	0.0672	0.0322	0.0392	0.0252
0.5	0.1351	0.2611	0.0791	0.1771	0.1631
1	0.3591	0.5691	0.7651	0.5831	0.4711
2	0.8491	0.8211	0.7091	0.9611	0.6251
3	0.9611	0.9758	1.2908	1.1312	1.0731

## Sheet: Fig. 4d
Time (day)	OFF-ON-OFF					ON-OFF-ON
0	0.063521	0.132352	0.154239	0.153287	0.114062	0.182659	0.127848	0.161027	0.10131	0.0933373
3	0.103868	0.150559	0.0772872	0.0791904	0.081157	0.83854	1.07002	0.612582	1.02	0.762483
6	0.891844	0.88975	0.764331	1.00477	0.957757	0.112139	0.103488	0.131908	0.150559	0.110276
9	0.0793173	0.187417	0.197815	0.0848999	0.104687	0.850672	0.868199	0.598314	0.783587	0.950948

## Sheet: Fig. 4e
Time (day)	ON-OFF-ON					OFF-ON-OFF
0	19.6	30.9	31.2	23.3	26.6	33.2	28.8	33.2	16.4	17.2
3	25.6	30.2	20.1	22.3	26.7	8.7	6.4	7.8	6.3	11
6	8.5	5.4	5	9.7	8.4	33.2	26.3	26.5	17.2	26.9
9	28.5	33.2	28.6	33.2	23.1	10.2	11.1	11.1	8.6	4.2

## Sheet: Fig. 4f
	MFS (+),T1D					MFS (-),T1D					Untreated, T1D					MFS (-), WT					Untreated, WT
1	0.950036	0.973209	1.11162	0.919256	1.0305	0.0860673	0.182955	0.000549206	0.0755597	0.220878	0.187575	0.0307962	0.0773497	0.242056	0.138261	0.39161	0.507283	0.867402	0.528817	0.774817	0.503351	0.559037	0.544702	0.413729	0.728944
2	1.23056	0.883303	1.05112	1.0234	1.11034	0.146608	0.155426	0.0318632	0.0772105	0.0981098	0.0495614	0.108594	0.0347395	0.126316	0.13114	0.73301	0.380655	0.820954	0.520215	0.453094	0.410674	0.892863	0.749352	0.475877	0.5466
3	0.952368	1.10123	0.828944	1.16691	1.00884	0.152805	0.0704142	0.0503733	0.276979	0.381161	0.218433	0.222353	0.194194	0.185287	0.200016	0.605072	0.737464	0.424876	0.392505	0.649287	0.400537	0.482417	0.693149	0.515239	0.444678
4	1.13048	1.09026	1.01923	0.970171	1.17593	0.134382	0.135651	0.0658048	0.129561	0.191097	0.173207	0.201628	0.0747497	0.148529	0.0669467	0.69735	0.570345	0.462879	0.598639	0.607723	0.574909	0.795833	0.547126	0.615535	0.742265

## Sheet: Fig. 4g
Time (day)	EMFS(+),T1D					EMFS(-),T1D					Untreated, T1D					EMFS(-), WT					Untreated, WT
0	20.19	16	25.3	26.4	33.2	33.2	28.8	33.2	16.4	17.2	28	21	21.1	24.7	22.8	7.8	9.8	10	10.1	11.6	8.5	9.5	10.2	10	9.6
3	8.7	7.4	7.8	7.3	12	27.9	27.5	16.4	19	19	21.7	24.1	21.6	20.2	24.2	8.2	7.9	10.9	9.6	7.2	8.6	9.7	9.4	8.5	10.3
7	10.2	11.1	11.1	8.6	4.2	27.9	26.4	33.2	33.2	23.9	33.2	33.2	29.7	27.1	29.9	10.3	13.3	12.2	11.2	7.7	9	10.3	8.9	10.4	9.7
10	9.1	7.7	8.2	6.3	9.3	26.5	37.9	33.2	33.2	33.2	33.2	31.2	30.1	28.3	27.3	7.8	11.3	8.5	10.3	11.8	9.3	10.3	8.9	8.3	9.1
14	10	7.4	7.4	6.8	9.6	29.1	26.1	28	25.7	26.3	30	28.9	28.6	33.2	32	10.9	8.3	9.3	10	8.9	9.3	11.3	11.2	10.2	10.7
21	9.4	11.8	7.1	8.4	7.8	28.5	33.2	28.6	33.2	23.1	33.2	33.2	30.2	33.2	30.1	9.5	9.5	13.6	12.7	12.5	8.5	9.7	9.6	12	12.1
28	8.8	6.4	8.1	5.4	7.4	25.1	33.2	25.7	33.2	28.8	26.3	32.3	28	33.2	33.2	8.9	7.8	7.6	10.3	8.4	9.6	8.3	10.6	9.6	8.9

## Sheet: Fig. 4h
Time (min)	EMFS(+),T1D										EMFS(-),T1D										Untreated, T1D										EMFS(-), WT										Untreated, WT
0	6.3	6	6.4	6.3	6.4	7.7	7.6	11.3	14	14.1	22.6	27.7	33.2	23.7	22.1	22.5	23.4	24.3	25.3	27.6	27.2	32.7	30.1	24.7	28.4	29	27	26.3	25.2	26.7	8.2	7.9	6.9	9.6	7.2	6.9	8.9	6.8	7.7	7.5	10.9	8.3	9.3	10	8.9	8.6	9.8	11.1	10.2
15	20.1	18.1	22.5	23.7	18.7	18.5	17.7	17.7	29	25.1	25.3	30.4	33.2	33.2	27.1	32.9	30.3	29.7	33.2	33.2	28.9	30.5	30.4	33.2	30	33.2	32.2	31.9	33.2	32.1	21.2	22.2	19.2	11.5	17	15.9	19.5	20.8	14.3	17.6	19.3	24.1	17.1	19.2	23.1	19.3	24.1	18.6	21
30	16.9	15.6	15.8	10.3	20.1	18.5	17.7	17.7	18.3	18.1	28.1	31.7	30.2	26.3	33.2	30.5	27.1	33.2	30.4	29	33.2	27.2	32.6	33.2	33.2	33.2	33.2	32.6	33.2	31.9	10.5	9.9	13	12	10.7	17.2	12.9	17	13.6	13.8	13.2	15.1	15.1	13.6	20.2	15.9	16.1	14.9	15.5
45	18.5	9.2	17.2	10.7	12.8	10.9	15	11.8	15.4	14.6	29.1	31.7	33.1	23.6	23.6	29.9	24.7	30.6	30	27.2	33.2	30.7	31.3	33.2	28.2	33.2	30	33.2	29.3	30.9	11.9	8.1	11.4	12.2	10.8	9.4	10.3	12.4	12.4	10.7	10.8	11.1	13.3	9.6	11.9	12.1	13.1	15.3	12.8
60	13.1	9.4	14.9	8.8	13.3	9.6	12	10.2	12.9	13.1	23.1	31.4	33.2	29.3	23.7	25.7	22.4	31.3	28.1	26.4	33.2	29.4	29.3	32.3	26.9	28.4	28.6	28.4	29.2	28.4	12.1	11.3	10	9.8	12	8.7	7.7	9.6	11.1	8.1	10	9.4	9.2	12.4	11.1	10.2	12.1	11.4	12.8
90	9.2	6.9	9.6	8.5	9.6	10.3	11.4	7.2	8.2	11.2	23.3	27.8	21.8	29.1	27.7	23.1	21.4	28.5	23.1	22.5	27.7	24.2	28.2	33.2	29.2	23.4	26.1	27.3	28.8	27.6	10.1	9.9	7.3	10.3	10.7	9.1	7.1	7.2	9.2	5.1	11.1	9.2	9.4	10.4	9.4	9.4	11.8	9.1	8.4
120	7.1	8.7	6.6	6.9	8.2	8.7	10.4	6.1	6.4	10.9	23.1	28.2	21.6	26.7	28.5	22.3	20.1	26.2	22.3	21.6	29.3	27.2	23.7	32.2	27.3	26	24.7	22.2	22	25.8	8.5	8.3	8.2	7.2	10.2	7.1	5.9	8.5	6.7	5.1	11.1	8.3	9.4	9.8	8.7	9.7	7.4	8.8	7.3
[truncated: 1 more columns]
