# Supplementary material for: Electromagnetic wireless remote control of mammalian transgene expression
Source: Nat Nanotechnol. 2025 May 5;20(8):1071–8. doi: 10.1038/s41565-025-01929-w (PMC12373504; doi:10.1038/s41565-025-01929-w)
Supplement: Supplementary file 8 — Statistical source data for Extended Data Fig. 1. [file 41565_2025_1929_MOESM8_ESM.xlsx]

## Sheet: Sup.Fig. 5a
Sup. Fig. 5a
CBCFO-cell ratio (μg/106 cells)	MMP (JC-10, FL590/FL520)
0	0.680507	0.8221	0.94432	0.987307	0.831501	0.960886
5	1.07021	0.571422	1.114	0.507327	0.582376	1.1352
10	0.876749	0.542604	1.09742	0.897233	0.553902	1.11494
50	0.89205	0.988975	0.93611	1.08323	1.0462	1.10054
100	0.69876	0.598315	0.672692	0.697844	0.594264	0.679308
500	0.168518	0.151527	0.168147	0.171613	0.15197	0.170723

## Sheet: Sup.Fig. 5b
Sup. Fig. 5b
CBCFO-cell ratio (μg/106 cells)	MMP (JC-10, FL590/FL520)
	EMFS (+)						EMFS (-)
0	0.967995	0.658101	0.593233	0.642625	0.648312	0.774125	0.783438	0.562321	0.594593	0.67989	1.52184	0.587601
5	1.36934	0.743788	0.583708	0.633862	0.75121	0.863268	1.16533	0.790693	0.974579	0.785884	0.84197	1.40472
10	1.21267	0.668696	0.583066	0.768789	0.774347	0.695113	1.00152	0.691176	0.779317	0.737004	0.751384	0.494681
50	1.386	0.719213	0.514889	0.515061	0.687051	0.666884	1.07196	0.424717	0.870424	1.04474	0.891482	0.532422
100	0.887613	0.57925	0.60772	0.359103	0.684275	0.781128	1.02514	0.618986	0.886894	0.495547	0.768413	0.460694
500	0.253842	0.223661	0.201237	0.174547	0.250163	0.209627	0.270272	0.133068	0.30053	0.185102	0.270318	0.158058

## Sheet: Sup.Fig. 5c
Sup. Fig. 5c
EFMS time (min)	MMP (JC-10, FL590/FL520)
	EMFS (+)						EMFS (-)
0	1.3309	0.641888	0.761453	0.728891	0.666374	0.621219	0.719162	0.794003	0.758528	0.848649	0.967305	0.78867
1	1.36787	0.656939	0.742007	0.712814	0.612298	0.563877	0.881081	0.805715	0.93167	1.06988	1.07854	1.02794
2	1.33629	0.68629	0.745847	0.698379	0.697244	0.70024	0.588172	0.744007	0.960779	0.950225	0.998717	0.694036
3	1.17742	0.693467	0.726226	0.745931	0.710238	0.669508	0.77903	0.904563	0.991011	0.639219	1.23906	0.708824
4	1.2445	0.722083	0.71091	0.561479	0.70689	0.668908	0.573744	0.921484	0.585473	0.82765	0.691333	0.614616
5	0.276268	0.209182	0.362347	0.212731	0.26957	0.23114	0.237301	0.618165	0.476761	0.409744	0.600478	0.57925
