# Supplementary material for: Electromagnetic wireless remote control of mammalian transgene expression
Source: Nat Nanotechnol. 2025 May 5;20(8):1071–8. doi: 10.1038/s41565-025-01929-w (PMC12373504; doi:10.1038/s41565-025-01929-w)
Supplement: Supplementary file 10 — Statistical source data for Extended Data Fig. 2. [file 41565_2025_1929_MOESM10_ESM.xlsx]

## Sheet: ED.Fig. 2b
EMF (mT)	MFI (% of control)
0	1.00804	0.969925	1.02204
5	1.92624	1.83251	1.9204
10	3.39435	3.49741	3.47213
15	4.42105	4.86829	4.49883
20	5.5057	5.97044	5.81216

## Sheet: ED.Fig. 2d
	MB (C/C0)
CBCFO (-) EMFS (-)	0.964257	0.956522	0.968365
CBCFO (+) EMFS (-)	0.922445	0.912607	0.917577
CBCFO (-) EMFS (+)	0.934038	0.915445	0.913405
CBCFO (+) EMFS (+)	0.608082	0.627023	0.601426
