# Supplementary material for: Electromagnetic wireless remote control of mammalian transgene expression
Source: Nat Nanotechnol. 2025 May 5;20(8):1071–8. doi: 10.1038/s41565-025-01929-w (PMC12373504; doi:10.1038/s41565-025-01929-w)
Supplement: Supplementary file 11 — Statistical source data for Extended Data Fig. 3. [file 41565_2025_1929_MOESM11_ESM.xlsx]

## Sheet: ED.Fig. 3a
Time (min)	CBCFO (+) EMFS (+)						CBCFO (-) EMFS (+)						CBCFO (+) EMFS (-)						CBCFO (-) EMFS (-)
-3	100	100	100	100	100	100	100	100	100	100	100	100	100	100	100	100	100	100	100	100	100	100	100	100
0	176.42	152.985	184.267	132.212	195.833	114.696	138.542	113.889	134.167	80.4697	119.068	118.333	126.557	101	110	103.958	111.228	136	99.8024	114.655	108.932	149.497	154.728	129.322
1	180.398	166.231	190.086	157.692	200	137.162	157.292	139.722	155	87.8863	143.22	128.333	115.902	108.667	110.6	102.708	109.649	142	94.0711	107.069	111.068	149.296	148.893	135.932
2	179.261	164.552	192.888	163.221	198.056	145.946	156.944	116.667	135.208	77.3795	129.237	111.875	130.164	111.167	120	108.125	113.509	147	98.6166	122.586	115.922	154.326	151.308	128.814
3	186.932	171.082	198.491	168.029	205.556	153.885	156.597	159.444	142.5	89.7404	152.966	135.625	129.672	108.667	121.2	111.25	115.088	147.333	93.8735	116.207	113.592	154.527	153.521	134.746
4	188.352	177.425	205.172	170.433	210	160.98	171.181	133.056	136.667	78.3684	148.517	132.5	149.016	116	122.6	130.208	129.298	166.667	113.834	131.034	129.903	173.843	168.209	145.085
5	189.205	183.396	202.155	165.385	203.611	161.824	143.056	143.333	147.083	86.7738	142.585	135.417	140.328	109.333	118.4	117.083	119.298	168.667	100.593	131.552	118.835	158.35	161.771	128.136
6	172.727	173.507	198.707	154.808	206.944	163.851	144.792	146.667	132.5	86.403	126.695	125.833	116.885	105.833	109.4	105.833	114.737	154.5	90.1186	116.552	100.194	143.662	152.113	128.136
7	187.784	170.709	191.81	169.712	208.333	170.101	132.986	150.833	147.5	90.9765	135.169	135.625	136.557	115.667	119.2	131.25	128.596	160	107.905	132.759	120.583	163.179	164.789	135.763
8	194.602	183.396	212.284	188.221	224.722	177.534	176.042	160.556	150.833	90.2349	154.025	140	138.852	112.5	117.2	115.417	112.807	156.667	106.522	122.586	119.806	155.332	172.837	135.932
9	198.58	177.985	197.414	161.538	215.278	175.507	151.042	156.111	138.75	93.6959	147.246	136.458	147.705	114.167	125	130.208	116.842	164.667	113.439	131.034	107.379	167.203	167.404	138.136
10	193.466	185.261	205.819	156.49	228.056	188.682	158.333	156.389	142.708	89.3696	144.915	141.875	151.967	113	117.4	125	127.895	175	113.241	133.103	105.049	171.227	176.459	141.186
11	217.33	181.157	215.086	176.202	226.667	190.203	178.472	171.944	157.917	93.0779	169.068	140.208	151.475	120.5	124.4	128.958	122.807	166	120.356	130.862	102.718	175.05	176.66	145.424
12	228.125	191.231	215.948	189.904	233.611	198.986	172.222	173.889	160.417	89.9876	144.28	138.542	147.049	119.5	134.6	122.917	130.877	162.333	124.506	134.828	108.932	183.3	188.531	140.339
13	232.386	185.075	207.974	170.673	240.556	194.257	148.264	165.833	141.667	90.6057	154.661	136.667	151.311	110.5	121.4	112.083	120.351	169.5	103.557	126.724	100.194	163.783	163.38	135.424
14	211.932	192.164	224.569	183.894	244.167	178.041	162.153	195	152.708	101.236	150.636	143.542	155.902	111.333	134.8	132.083	123.509	160.333	112.055	124.655	105.631	178.068	174.849	145.763
15	216.761	186.194	223.06	177.885	230.556	185.473	152.083	181.667	146.667	91.3473	147.034	131.458	150.984	118.667	128.6	123.125	120.526	161.667	102.964	122.586	98.6408	161.368	173.843	133.559
16	227.841	197.948	237.069	196.394	231.111	192.061	166.319	185	152.708	96.4153	147.669	145.833	139.016	125.333	133.8	124.792	131.93	168.833	102.964	138.966	104.854	178.471	191.348	141.695
17	223.295	192.91	214.44	178.606	235.833	194.595	173.958	188.056	146.458	98.6403	151.059	142.5	145.246	113.167	134.8	138.75	137.193	163	99.8024	131.379	100.971	152.113	169.618	145.932
18	230.114	200.56	232.974	189.663	233.611	197.635	168.056	207.778	164.792	101.978	161.864	146.042	147.541	123	127	130.833	128.07	156.833	98.2213	122.414	99.4175	165.191	169.014	132.712
19	243.75	202.239	231.034	203.125	229.444	189.02	172.917	187.778	155.625	97.5278	157.415	151.875	146.557	138.167	138.8	135	138.947	169.167	108.103	137.069	103.301	174.849	189.537	136.102
20	224.716	193.097	207.112	189.904	225.833	174.831	142.708	174.722	154.375	94.932	140.678	142.917	161.311	120.167	118.8	138.958	129.825	161.833	109.881	134.828	99.2233	185.714	180.684	136.61
21	221.591	198.321	232.112	206.01	232.778	177.534	167.014	178.333	154.167	102.101	152.542	138.958	160.492	136	132.8	142.083	142.982	160.833	118.379	133.448	111.845	183.3	192.153	157.288
22	236.648	204.664	236.422	202.404	244.167	195.946	173.611	196.667	158.958	101.854	155.932	146.25	165.246	126	129.6	153.958	125.789	165	112.055	131.897	105.631	177.666	179.879	149.322
23	237.784	206.343	238.147	208.894	243.611	198.48	171.875	218.611	168.125	106.551	163.347	163.333	167.869	135.167	137.2	142.292	123.158	154.5	94.0711	136.724	99.8058	168.209	187.324	146.78
24	230.398	199.627	222.414	204.087	225.833	178.716	130.903	204.444	137.708	92.9543	142.585	145.625	174.426	130.5	145.2	157.5	143.158	168.5	114.229	136.897	103.883	178.672	187.123	156.949
25	243.75	203.358	239.44	205.048	253.611	190.203	168.056	193.611	155.625	100.618	144.492	148.958	152.951	128.667	122.4	135.625	133.684	160	112.451	128.966	87.3786	181.891	179.276	145.085
26	243.182	204.478	240.086	215.625	254.444	192.061	171.528	202.778	163.542	105.192	151.271	157.083	168.852	141.833	140.8	142.083	143.509	174.5	114.427	143.966	97.2816	177.666	189.135	147.458
27	246.875	209.515	249.569	210.337	267.222	198.818	169.097	224.444	155.625	101.854	162.5	160.417	168.197	134.667	132.4	146.458	143.509	160.333	112.253	136.552	97.8641	186.318	184.306	138.983
28	254.545	207.276	240.948	212.26	260	207.095	188.542	218.889	168.958	99.0111	154.237	156.667	168.852	137	133.4	149.792	134.035	176	102.964	148.276	98.0583	185.915	187.726	161.186
29	223.864	193.657	239.224	198.077	251.389	187.162	157.292	210.833	154.167	99.0111	149.576	159.792	163.115	146.167	141	156.458	150.877	173.167	120.356	152.414	112.427	193.964	194.769	164.576
30	261.364	212.873	264.009	213.462	274.722	203.547	188.194	220.556	173.75	118.171	166.314	164.375	151.803	127.5	136	144.167	138.596	163.333	114.032	134.31	97.6699	191.952	186.318	153.898

## Sheet: ED.Fig. 3b
	Time (min)	CBCFO (+) EMFS (+)						CBCFO (-) EMFS (+)						CBCFO (+) EMFS (-)						CBCFO (-) EMFS (-)
Before MFS	-3	100	100	100	100	100	100	100	100	100	100	100	100	100	100	100	100	100	100	100	100	100	100	100	100
	0	176.42	152.985	184.267	132.212	195.833	114.696	138.542	113.889	134.167	80.4697	119.068	118.333	126.557	101	110	103.958	111.228	136	99.8024	114.655	108.932	149.497	154.728	129.322
	5.00107	189.205	183.396	202.155	165.385	203.611	161.824	143.056	143.333	147.083	86.7738	142.585	135.417	140.328	109.333	118.4	117.083	119.298	168.667	100.593	131.552	118.835	158.35	161.771	128.136
	10.0023	193.466	185.261	205.819	156.49	228.056	188.682	158.333	156.389	142.708	89.3696	144.915	141.875	151.967	113	117.4	125	127.895	175	113.241	133.103	105.049	171.227	176.459	141.186
	15.0035	216.761	186.194	223.06	177.885	230.556	185.473	152.083	181.667	146.667	91.3473	147.034	131.458	150.984	118.667	128.6	123.125	120.526	161.667	102.964	122.586	98.6408	161.368	173.843	133.559
	20.0047	224.716	193.097	207.112	189.904	225.833	174.831	142.708	174.722	154.375	94.932	140.678	142.917	161.311	120.167	118.8	138.958	129.825	161.833	109.881	134.828	99.2233	185.714	180.684	136.61
	25.0057	243.75	203.358	239.44	205.048	253.611	190.203	168.056	193.611	155.625	100.618	144.492	148.958	152.951	128.667	122.4	135.625	133.684	160	112.451	128.966	87.3786	181.891	179.276	145.085
	30	261.364	212.873	264.009	213.462	274.722	203.547	188.194	220.556	173.75	118.171	166.314	164.375	151.803	127.5	136	144.167	138.596	163.333	114.032	134.31	97.6699	191.952	186.318	153.898
	45	277.841	215.485	254.741	227.885	281.389	187.5	199.306	227.222	174.167	118.912	176.695	158.958	178.361	155.167	157.8	161.25	147.368	184.5	119.565	146.724	118.252	206.237	206.237	153.729
	60	255.114	221.642	247.414	206.01	257.778	179.223	170.486	221.944	161.875	114.462	160.805	162.708	169.508	134.5	149.4	150	149.298	187	122.53	137.241	108.932	192.757	200.402	162.373
	75	259.659	233.582	262.931	221.394	280	195.439	200	252.778	175	118.665	169.492	178.958	177.541	141.667	142.2	166.25	145.439	184.167	121.739	139.828	96.8932	183.702	193.964	148.136
	90	268.466	249.067	278.879	236.538	279.167	201.351	193.056	238.889	180.208	118.047	176.059	178.542	188.361	144.667	155	163.542	157.895	204.833	132.411	140.345	101.553	198.592	208.652	166.78
	180	259.659	264.086	294.397	241.947	288.333	232.601	204.34	281.944	206.354	141.471	200.106	216.667	287.377	178.167	192.5	201.979	190.965	257.167	183.103	199.828	96.0194	190.845	274.145	238.39
	360	307.67	279.104	309.914	247.356	297.5	259.966	215.625	325	232.5	164.895	224.153	254.792	386.393	211.667	230	240.417	224.035	309.5	214.032	224.828	146.505	253.32	319.517	276.102
	720	336.648	293.47	322.845	265.385	318.056	268.919	242.361	351.667	251.667	179.357	249.576	273.542	403.443	229.5	242	259.167	231.053	329.167	234.387	255.862	180.971	319.316	327.565	308.305

## Sheet: ED.Fig. 3c
	Cell viability (%)
CBCFO (-) EMFS (-)	3.0671	3.1165	3.1822	3.0501
CBCFO (+) EMFS (-)	3.3089	3.0856	2.7751	2.6262
CBCFO (-) EMFS (+)	2.9483	3.0791	3.3827	3.1222
CBCFO (+) EMFS (+)	3.4896	2.866	2.7721	2.6052

## Sheet: ED.Fig. 3d
EMFS time (min)	Cell viability (%)
0	98.4881	97.6085	104.762	99.1412
1	93.2936	94.864	101.002	94.4525
2	95.2113	88.9447	91.5533	97.1026
3	96.7176	94.0524	90.1527	92.7688
5	86.4342	81.7682	81.9985	75.6979
10	78.8275	83.72	81.2397	73.867
