# Supplementary material for: Electromagnetic wireless remote control of mammalian transgene expression
Source: Nat Nanotechnol. 2025 May 5;20(8):1071–8. doi: 10.1038/s41565-025-01929-w (PMC12373504; doi:10.1038/s41565-025-01929-w)
Supplement: Supplementary file 12 — Statistical source data for Extended Data Fig. 4. [file 41565_2025_1929_MOESM12_ESM.xlsx]

## Sheet: ED.Fig. 4e
	PCC
	BCFO					CBCFO
12h	0.421	0.37	0.51	0.454	0.52	0.622	0.61	0.702	0.562	0.753
24h	0.48	0.523	0.623	0.501	0.442	0.709	0.832	0.729	0.683	0.743
36h	0.682	0.729	0.704	0.613	0.659	0.603	0.549	0.512	0.677	0.65
48h	0.765	0.801	0.729	0.694	0.735	0.322	0.153	0.213	0.394	0.337
