# Supplementary material for: Electromagnetic wireless remote control of mammalian transgene expression
Source: Nat Nanotechnol. 2025 May 5;20(8):1071–8. doi: 10.1038/s41565-025-01929-w (PMC12373504; doi:10.1038/s41565-025-01929-w)
Supplement: Supplementary file 13 — Statistical source data for Extended Data Fig. 5. [file 41565_2025_1929_MOESM13_ESM.xlsx]

## Sheet: ED.Fig. 5a
	EMFS(-)						EMFS(+)
Untreated	12.5043	12.4882	12.5108	12.8369	12.9009	11.4119	117.542	125.507	129.087	109.849	122.25	103.446
Nystatin	13.4064	11.4813	11.5606	14.5	11.6182	12.9308	117.542	125.507	109.087	125.806	122.271	115.69
Chlorpromazine	12.6662	12.961	13.436	13.7025	14.1391	14.9946	56.9416	60.3302	60.9269	61.2705	62.5202	63.0719

## Sheet: ED.Fig. 5b
Time (day)	RITC Intensity, (I-I0)/I0
0	25012	30485	27450
1	2989	2989	2994
2	2806	2513	2694
3	2041	1915	1945
7	1615	1778	1677
14	1651	1764	1649
21	1697	1705	1702
28	1572	1619	1693
DMEM	1646	1642	1645

## Sheet: ED.Fig. 5c
Time (day)	RITC Intensity, (I-I0)/I0
0	25501	29886	28420
7	1688	1739	1695
14	1723	1731	1692
21	1584	1706	1702
28	1662	1634	1694
DMEM	1726	1634	1683
