# Supplementary material for: Electromagnetic wireless remote control of mammalian transgene expression
Source: Nat Nanotechnol. 2025 May 5;20(8):1071–8. doi: 10.1038/s41565-025-01929-w (PMC12373504; doi:10.1038/s41565-025-01929-w)
Supplement: Supplementary file 14 — Statistical source data for Extended Data Fig. 6. [file 41565_2025_1929_MOESM14_ESM.xlsx]

## Sheet: ED.Fig. 6
	CBCFO (-) EMFS (-)						CBCFO (+) EMFS (-)						CBCFO (-) EMFS (+)						CBCFO (+) EMFS (+)
hMSC-TERT	1.35115	4.90107	5.78779	3.87329	5.13436	2.42575	6.51302	8.07231	6.95366	7.21341	8.41081	7.50088	5.35902	6.29029	7.03656	4.00801	6.16963	7.46599	24.9734	21.9246	32.6048	24.4607	21.1684	24.5023
HepG2	4.024	5.3171	2.79844	4.16394	5.81891	2.05063	4.72214	4.37473	5.43946	6.35462	8.47442	7.96298	4.83794	4.57256	4.20424	5.00038	6.01204	5.18695	19.9707	17.4401	23.749	35.6632	30.9223	46.3786
CHO-K1	7.36341	9.37166	8.6463	7.98958	7.07123	9.59522	12.9569	11.6642	13.6336	10.714	11.88	12.5603	8.96659	9.73861	9.83671	8.93884	8.7981	9.76633	18.5192	23.5464	33.9333	22.5786	36.0095	43.0799
BHK-21	9.6454	9.44607	9.77984	10.9605	9.94969	11.5844	10.1467	11.6409	12.5701	11.4241	10.0848	13.9452	9.09365	9.96217	9.7772	7.93403	9.47323	9.99433	18.5737	21.2628	21.4984	35.3649	40.3765	30.9508
AtT-20	4.34248	6.63911	6.60053	5.43291	7.32426	0.714043	3.89222	3.78606	4.0032	4.37473	4.04018	4.46641	4.12544	4.23481	3.97585	4.97304	4.76074	4.74787	17.4883	12.6606	16.3082	19.9587	18.6221	19.0516
