# Supplementary material for: Electromagnetic wireless remote control of mammalian transgene expression
Source: Nat Nanotechnol. 2025 May 5;20(8):1071–8. doi: 10.1038/s41565-025-01929-w (PMC12373504; doi:10.1038/s41565-025-01929-w)
Supplement: Supplementary file 15 — Statistical source data for Extended Data Fig. 7. [file 41565_2025_1929_MOESM15_ESM.xlsx]

## Sheet: ED.Fig.7a
	EMFS (-)		EMFS (+)
1	118000	120170	460500	464800
2	140890	136800	500370	497570
3	187470	188290	1158030	1140160
4	48300	47360	187020	186090
5	334820	331470	1145650	1131450
6	133300	142000	165300	129000
7	197150	199730	937550	914310
8	348650	353340	1893780	1860520
9	283950	283420	1220920	1205790
10	656780	650030	2459200	2421150
11	601100	586570	1506710	1475920
12	1508970	1482940	5477190	5365540
Transient	171220	170490	677610	674440
