# Supplementary material for: Electromagnetic wireless remote control of mammalian transgene expression
Source: Nat Nanotechnol. 2025 May 5;20(8):1071–8. doi: 10.1038/s41565-025-01929-w (PMC12373504; doi:10.1038/s41565-025-01929-w)
Supplement: Supplementary file 17 — Statistical source data for Extended Data Fig. 8. [file 41565_2025_1929_MOESM17_ESM.xlsx]

## Sheet: ED.Fig. 8a
EMF (mT)	NLuc (RLU)
0	1538880	1383192	1468416	1163920	1260064	1494768
9	6398496	6102528	5897808	6625920	5873952	5469792
12	9754848	7176272	7545120	7633712	9170608	8154176
15	10598496	10494000	9379632	9991056	8921328	8175312
18	11116992	11237952	11093760	10061472	10133328	11166864
21	12841104	13497072	13223520	12283248	12577920	13236960

## Sheet: ED.Fig. 8b
EMFS time (min)	NLuc (RLU)
0	1943462	1474820	1332937	1269053	1322873	1731674
1	10103567	10750029	10158695	11370013	12392805	12764421
3	15084404	13707143	11935915	15223798	12316525	12793443
5	12991761	11402685	11582677	11771624	11931513	11809364
7	8313259	7854853	8243556	7801993	7940595	6870232

## Sheet: ED.Fig. 8c
Time (day)	EMFS (+)			EMFS (-)
0	25414	15414	23352	5414	21292	27771
3	250519	216519	336821	65360	98030	84553
6	713561	803129	942372	170154	120971	155361
12	2111868	2103050	1956888	453201	440355	459624
24	5044794	5735263	5275612	704920	654684	647229
36	7049664	6251850	7159092	916612	879071	895885

## Sheet: ED.Fig. 8d
	Time	EMFS (-)				EMFS (+)
Day 1	12h	1212160	1246960	1008000	1004493	3540480	3431400	2839933	3078080
	24h	1623133	1629120	1640827	1704827	11326200	8360493	9784867	10696547
Day2	12h	1044867	1041093	1103560	1100720	3452053	3329093	3490333	3501200
	24h	1797773	1731387	1730547	1449987	9801693	9947480	10713720	11745253
Day 3	12h	1133587	1132613	1143947	1119560	4831200	3700560	3877960	3891400
	24h	1757573	1738613	1678773	1572293	10198067	9565600	11100027	10765693
