# Supplementary material for: Electromagnetic wireless remote control of mammalian transgene expression
Source: Nat Nanotechnol. 2025 May 5;20(8):1071–8. doi: 10.1038/s41565-025-01929-w (PMC12373504; doi:10.1038/s41565-025-01929-w)
Supplement: Supplementary file 18 — Statistical source data for Extended Data Fig. 9. [file 41565_2025_1929_MOESM18_ESM.xlsx]

## Sheet: ED.Fig. 9
Time (hour)	EMFS (+),T1D					EMFS (-),T1D					Untreated, WT
0	0.153166	0.145614	0.14939	0.156942	0.141838	0.141838	0.145614	0.14939	0.139572	0.141838	1.09356	1.20114	0.550653	0.980999	0.941799
6	0.383513	0.482072	0.542491	0.425051	0.553819	0.141838	0.145614	0.139572	0.141838	0.141838	1.135	1.18847	1.22214	0.976432	0.938636
9	0.587805	0.923885	0.557595	0.595357	0.787942	0.153166	0.141838	0.153166	0.141838	0.14939	1.17978	0.72328	0.95185	0.671306	1.21257
12	0.814376	0.618014	1.11647	0.878571	1.03717	0.153166	0.145614	0.141838	0.139572	0.14939	0.951775	0.996532	0.976492	1.02722	1.16397
24	1.24877	0.977284	1.31283	1.16556	0.912248	0.139572	0.145614	0.141838	0.141838	0.145614	0.78394	1.28944	0.893578	0.949973	1.03232
