# Supplementary material for: Electromagnetic wireless remote control of mammalian transgene expression
Source: Nat Nanotechnol. 2025 May 5;20(8):1071–8. doi: 10.1038/s41565-025-01929-w (PMC12373504; doi:10.1038/s41565-025-01929-w)
Supplement: Supplementary file 19 — Statistical source data for Extended Data Fig. 10. [file 41565_2025_1929_MOESM19_ESM.xlsx]

## Sheet: ED. Fig. 10a
	IL-6 (pg/mL)
EMFS (+), T1D	4.68516	4.25707	6.62838	4.27029	4.23945
EMFS (-), T1D	4.28351	4.14258	4.32758	4.25707	4.56142
Untreated, T1D	4.3893	4.26588	5.60097	4.51726	5.4
Untreated, WT	4.15138	4.24386	4.25707	4.37166	4.54817

## Sheet: ED. Fig. 10b
	TNF-α (pg/mL)
EMFS (+), T1D	12.4083	7.21974	6.32576	7.84564	7.84564
EMFS (-), T1D	12.6769	9.09768	11.3343	8.29276	11.4238
Untreated, T1D	9.45547	10.6185	7.6668	6.41515	11.9608
Untreated, WT	8.9188	11.6028	7.93506	10.7974	9.18713

## Sheet: ED. Fig. 10c
	IFN-γ (pg/mL)
EMFS (+), T1D	2.54073	2.08953	1.9528	3.26538	2.99193
EMFS (-), T1D	2.00749	2.97826	2.51338	2.18524	2.41768
Untreated, T1D	2.60909	2.89622	2.56808	2.95091	2.78684
Untreated, WT	2.78684	1.70669	2.29462	2.43135	2.77317
